# Supplementary material for: Standard Flow Multiplexed Proteomics (SFloMPro)—An Accessible Alternative to NanoFlow Based Shotgun Proteomics
Source: Proteomes. 2022 Jan 13;10(1):3. doi: 10.3390/proteomes10010003 (PMC8788518; doi:10.3390/proteomes10010003)
Supplement: Supplementary file 1 [file proteomes-10-00003-s001.zip]

Archive with 1 entries (1 files):
- proteomes-1478664-supplementary.xlsx
