# Supplementary material for: Standard Flow Multiplexed Proteomics (SFloMPro)—An Accessible Alternative to NanoFlow Based Shotgun Proteomics
Source: Proteomes. 2022 Jan 13;10(1):3. doi: 10.3390/proteomes10010003 (PMC8788518; doi:10.3390/proteomes10010003)
Supplement: Supplementary file 1 [file proteomes-10-00003-s001.zip › proteomes-1478664-supplementary.xlsx]

## Sheet: S1 SFloMPro_TMTQuanOutput
Checked	Protein FDR Confidence: Combined	Master	Accession	Description	Exp. q-value: Combined	Contaminant	Sum PEP Score	Coverage [%]	# Peptides	# PSMs	# Unique Peptides	# AAs	MW [kDa]	calc. pI	Score Sequest HT: Sequest HT	# Peptides (by Search Engine): Sequest HT	Biological Process	Cellular Component	Molecular Function	Pfam IDs	Entrez Gene ID	Ensembl Gene ID	Gene Symbol	Chromosome	KEGG Pathways	WikiPathways	Reactome Pathways	# Protein Pathway Groups	Abundance Ratio: (F2, 128C) / (F2, 131)	Abundance Ratio: (F2, 129N) / (F2, 131)	Abundance Ratio: (F2, 129C) / (F2, 131)	Abundance Ratio: (F2, 130N) / (F2, 131)	Abundance Ratio: (F2, 130C) / (F2, 131)	Abundances (Grouped): F2, 126	Abundances (Grouped): F2, 127N	Abundances (Grouped): F2, 127C	Abundances (Grouped): F2, 128N	Abundances (Grouped): F2, 128C	Abundances (Grouped): F2, 129N	Abundances (Grouped): F2, 129C	Abundances (Grouped): F2, 130N	Abundances (Grouped): F2, 130C	Abundances (Grouped): F2, 131	Found in Sample: [S11] F2: 126, Sample	Found in Sample: [S12] F2: 127N, Sample	Found in Sample: [S13] F2: 127C, Sample	Found in Sample: [S14] F2: 128N, Sample	Found in Sample: [S15] F2: 128C, Sample	Found in Sample: [S16] F2: 129N, Sample
FALSE	High	Master Protein	Q9QXS1	Plectin OS=Mus musculus OX=10090 GN=Plec PE=1 SV=3	0	FALSE	1782.21	69	323	769	318	4691	533.9	5.96	2524.13	323				Pf00307, Pf00681, Pf03501, Pf07812, Pf11971	18810	ENSMUSG00000022565.15	Plec	15		Alpha6-Beta4 Integrin Signaling Pathway; EGFR1 Signaling Pathway	Type I hemidesmosome assembly; Caspase-mediated cleavage of cytoskeletal proteins; Assembly of collagen fibrils and other multimeric structures	13	0.912	0.893	0.964	0.943	1.056		174	119.6	61.2	102.1	99.9	107.9	105.5	118.2	111.9	High	High	High	High	High	High
FALSE	High	Master Protein	Q8VDD5	Myosin-9 OS=Mus musculus OX=10090 GN=Myh9 PE=1 SV=4	0	FALSE	1008.28	65	139	434	119	1960	226.2	5.66	1422.08	139				Pf00063, Pf01442, Pf01496, Pf01576, Pf01765, Pf02463, Pf02736, Pf03962, Pf04111, Pf04156, Pf05667, Pf05911, Pf06160, Pf06637, Pf07111, Pf07888, Pf08317, Pf09726, Pf09731, Pf10498, Pf11559, Pf11917, Pf12128, Pf13094, Pf13166	17886	ENSMUSG00000022443.16	Myh9	15	Regulation of actin cytoskeleton; Tight junction	Primary Focal Segmental Glomerulosclerosis FSGS	RHO GTPases activate PAKs	7	0.863	0.874	0.853	0.921	0.903	194.7	81.7	96.8	74.8	88	89.2	86.9	93.9	92.1	102	High	High	High	High	High	High
FALSE	High	Master Protein	Q8BTM8	Filamin-A OS=Mus musculus OX=10090 GN=Flna PE=1 SV=5	0	FALSE	980.142	66	135	330	118	2647	281	6.04	1183.21	135				Pf00307, Pf00630	192176	ENSMUSG00000031328.15	Flna	X		TNF-alpha NF-kB Signaling Pathway; MAPK signaling pathway; Focal Adhesion	RHO GTPases activate PAKs; Cell-extracellular matrix interactions; Platelet degranulation ; GP1b-IX-V activation signalling	15	0.953	0.976	0.931	0.961	0.941		333	102.3	60.6	83.4	85.4	81.4	84.1	82.3	87.5	Not Found	High	High	High	High	High
FALSE	High	Master Protein	Q9JHU4	Cytoplasmic dynein 1 heavy chain 1 OS=Mus musculus OX=10090 GN=Dync1h1 PE=1 SV=2	0	FALSE	971.928	51	206	295	206	4644	531.7	6.42	950.36	206				Pf00769, Pf03028, Pf03915, Pf04156, Pf07246, Pf07728, Pf08385, Pf08393, Pf12774, Pf12775, Pf12777, Pf12780, Pf12781, Pf13173, Pf13207, Pf13401	13424	ENSMUSG00000018707.13	Dync1h1	12	Phagosome; Salmonella infection; Vasopressin-regulated water reabsorption		Anchoring of the basal body to the plasma membrane; AURKA Activation by TPX2; Loss of Nlp from mitotic centrosomes; Recruitment of mitotic centrosome proteins and complexes; COPI-mediated anterograde transport; Regulation of PLK1 Activity at G2/M Transition; Neutrophil degranulation; Recruitment of NuMA to mitotic centrosomes; HSP90 chaperone cycle for steroid hormone receptors (SHR); Resolution …	50	1.044	1.064	1.014	1.043	0.969	71.9		131	95.2	119.5	121.7	116.1	119.4	110.8	114.4	High	Not Found	High	High	High	High
FALSE	High	Master Protein	P16546	Spectrin alpha chain, non-erythrocytic 1 OS=Mus musculus OX=10090 GN=Sptan1 PE=1 SV=4	0	FALSE	918.353	66	145	267	145	2472	284.4	5.33	995.57	145				Pf00018, Pf00036, Pf00435, Pf07653, Pf08239, Pf08726, Pf12128, Pf13405, Pf13499, Pf14604	20740	ENSMUSG00000057738.13	Spna2; Sptan1	2		FAS pathway and Stress induction of HSP regulation	NCAM signaling for neurite out-growth; Interaction between L1 and Ankyrins; COPI-mediated anterograde transport; Neutrophil degranulation; Interleukin-20 family signaling; RAF/MAP kinase cascade; Caspase-mediated cleavage of cytoskeletal proteins	29	0.936	0.915	0.939	0.968	0.988		183.6	115.3	68.4	103.1	100.7	103.4	106.6	108.8	110.1	Not Found	High	High	High	High	High
FALSE	High	Master Protein	Q62261	Spectrin beta chain, non-erythrocytic 1 OS=Mus musculus OX=10090 GN=Sptbn1 PE=1 SV=2	0	FALSE	870.579	69	141	258	141	2363	274.1	5.58	922.62	141				Pf00169, Pf00307, Pf00435, Pf11971, Pf12128, Pf15410	20742	ENSMUSG00000020315.18	Spnb2; Sptbn1	11	Tight junction		RAF/MAP kinase cascade; NCAM signaling for neurite out-growth; Interaction between L1 and Ankyrins; COPI-mediated anterograde transport; Interleukin-20 family signaling	22	0.945	0.932	0.983	0.984	0.987	66.1		115.9	99.7	116.4	114.8	121.1	121.2	121.6	123.2	High	Not Found	High	High	High	High
FALSE	High	Master Protein	Q80X90	Filamin-B OS=Mus musculus OX=10090 GN=Flnb PE=1 SV=3	0	FALSE	870.289	71	137	307	122	2602	277.7	5.71	1034.58	137				Pf00307, Pf00630	286940	ENSMUSG00000025278.8	Flnb	14	MAPK signaling pathway; Focal adhesion; Proteoglycans in cancer; Salmonella infection		ISG15 antiviral mechanism	9	0.857	0.847	0.841	0.873	0.919	68.8		138.3	65.1	116.9	115.6	114.6	119.1	125.3	136.4	High	Not Found	High	High	High	High
FALSE	High	Master Protein	Q9QXZ0	Microtubule-actin cross-linking factor 1 OS=Mus musculus OX=10090 GN=Macf1 PE=1 SV=2	0	FALSE	854.926	33	202	225	193	7354	831.4	5.43	687.52	202				Pf00036, Pf00307, Pf00435, Pf00681, Pf01576, Pf02187, Pf02463, Pf11971, Pf13499, Pf13514, Pf13833	11426		Macf1	4				0	0.938	0.924	0.942	0.943	0.989			104.7	150.3	121.8	120	122.3	122.5	128.5	129.9	Not Found	Not Found	High	High	High	High
FALSE	High	Master Protein	Q8VHX6	Filamin-C OS=Mus musculus OX=10090 GN=Flnc PE=1 SV=3	0	FALSE	805.009	62	139	253	120	2726	290.9	5.95	860.39	139				Pf00307, Pf00630	68794	ENSMUSG00000068699.12	Flnc	6	MAPK signaling pathway; Focal adhesion; Proteoglycans in cancer; Salmonella infection		Cell-extracellular matrix interactions	7	0.856	0.873	0.904	0.965	1.001	144.5	452.3	46	47.5	47.3	48.3	50	53.4	55.3	55.3	High	High	High	High	High	High
FALSE	High	Master Protein	P11276	Fibronectin OS=Mus musculus OX=10090 GN=Fn1 PE=1 SV=4	0	FALSE	802.624	62	107	476	107	2477	272.4	5.59	1550.62	107				Pf00039, Pf00040, Pf00041	14268	ENSMUSG00000026193.15	Fn1	1	AGE-RAGE signaling pathway in diabetic complications; Regulation of actin cytoskeleton; Focal adhesion; Small cell lung cancer; Proteoglycans in cancer; Pathways in cancer; ECM-receptor interaction; PI3K-Akt signaling pathway; Amoebiasis; Bacterial invasion of epithelial cells	Focal Adhesion-PI3K-Akt-mTOR-signaling pathway; Inflammatory Response Pathway; Regulation of Actin Cytoskeleton; Focal Adhesion	ECM proteoglycans; Molecules associated with elastic fibres; Degradation of the extracellular matrix; Cell surface interactions at the vascular wall; Post-translational protein phosphorylation; Integrin cell surface interactions; Regulation of Insulin-like Growth Factor (IGF) transport and uptake by Insulin-like Growth Factor Binding Proteins (IGFBPs); p130Cas linkage to MAPK signaling for integr…	42	0.803	0.778	0.863	0.901	1.047	48.3	196.5	86.3	86.9	86.7	83.9	93.1	97.3	113	107.9	High	High	High	High	High	High
FALSE	High	Master Protein	P26039	Talin-1 OS=Mus musculus OX=10090 GN=Tln1 PE=1 SV=2	0	FALSE	736.076	63	129	242	111	2541	269.7	6.18	845.03	129				Pf00373, Pf01608, Pf02174, Pf08913, Pf09141, Pf09379	21894	ENSMUSG00000028465.16	Tln1	4	Focal adhesion; Platelet activation; HTLV-I infection; Rap1 signaling pathway	Primary Focal Segmental Glomerulosclerosis FSGS; Integrin-mediated Cell Adhesion; Focal Adhesion	p130Cas linkage to MAPK signaling for integrins; GRB2:SOS provides linkage to MAPK signaling for Integrins ; SEMA3A-Plexin repulsion signaling by inhibiting Integrin adhesion; Platelet degranulation ; Smooth Muscle Contraction	23	1.04	1.065	0.991	1.041	0.96		133	117.3	106	109.8	112.4	104.7	109.9	101.4	105.6	Not Found	High	High	High	High	High
FALSE	High	Master Protein	Q91ZX7	Prolow-density lipoprotein receptor-related protein 1 OS=Mus musculus OX=10090 GN=Lrp1 PE=1 SV=1	0	FALSE	702.801	40	142	197	141	4545	504.4	5.36	650.46	142				Pf00057, Pf00058, Pf07645, Pf12662, Pf14670	16971		Lrp1	10	Alzheimer's disease; Malaria	Statin Pathway; Wnt Signaling Pathway NetPath		4	0.858	0.838	0.891	0.858	1.004	228.4	397.6	45.1	41.5	45.3	44.2	47	45.2	53	52.7	High	High	High	High	High	High
FALSE	High	Master Protein	Q61879	Myosin-10 OS=Mus musculus OX=10090 GN=Myh10 PE=1 SV=2	0	FALSE	625.625	56	110	203	89	1976	228.9	5.54	697.98	110				Pf00063, Pf00769, Pf01496, Pf01576, Pf02736, Pf02841, Pf04111, Pf05622, Pf05667, Pf05911, Pf06637, Pf07888, Pf09726, Pf09731, Pf12128, Pf13094, Pf13514	77579	ENSMUSG00000020900.15	Myh10	11	Regulation of actin cytoskeleton; Tight junction	Regulation of Actin Cytoskeleton	RHO GTPases activate PAKs	7	1.043	1.07	1.023	1.046	0.982	106.4	94.5	100	91.6	102.8	105.5	100.8	103.1	96.8	98.5	High	High	High	High	High	High
FALSE	High	Master Protein	Q69ZN7	Myoferlin OS=Mus musculus OX=10090 GN=Myof PE=1 SV=2	0	FALSE	578.756	59	109	203	108	2048	233.2	6.16	692.35	109				Pf00168, Pf08150, Pf08151, Pf08165	226101	ENSMUSG00000048612.15	Myof	19				0	0.896	0.924	0.909	0.925	1.036	74.4	159.1	98.4	81.2	92.5	95.3	93.8	95.4	106.9	103.2	High	High	High	High	High	High
FALSE	High	Master Protein	Q05793	Basement membrane-specific heparan sulfate proteoglycan core protein OS=Mus musculus OX=10090 GN=Hspg2 PE=1 SV=1	0	FALSE	576.345	40	102	167	102	3707	398	6.32	563.51	102				Pf00008, Pf00047, Pf00052, Pf00053, Pf00054, Pf00057, Pf02210, Pf07679, Pf07686, Pf12785, Pf13385, Pf13895, Pf13927	15530		Hspg2	4	Hepatitis B; Proteoglycans in cancer; ECM-receptor interaction			3	0.848	0.836	0.891	0.918	1.023		184.8	77.2	134.6	92.8	91.5	97.4	100.4	111.9	109.4	Not Found	High	High	High	High	High
FALSE	High	Master Protein	Q68FD5	Clathrin heavy chain 1 OS=Mus musculus OX=10090 GN=Cltc PE=1 SV=3	0	FALSE	565.609	64	83	207	83	1675	191.4	5.69	688.39	83				Pf00637, Pf01394, Pf04053, Pf09268, Pf13838	67300	ENSMUSG00000047126.17	Cltc	11	Endocytosis; Endocrine and other factor-regulated calcium reabsorption; Lysosome; Huntington's disease; Synaptic vesicle cycle; Bacterial invasion of epithelial cells	IL-7 Signaling Pathway; Kit Receptor Signaling Pathway	WNT5A-dependent internalization of FZD4; Lysosome Vesicle Biogenesis; Golgi Associated Vesicle Biogenesis; VLDLR internalisation and degradation; Retrograde neurotrophin signalling; WNT5A-dependent internalization of FZD2, FZD5 and ROR2; Recycling pathway of L1; MHC class II antigen presentation; Cargo recognition for clathrin-mediated endocytosis; LDL clearance	38	0.898	0.881	0.898	0.91	0.959			126.4	118.7	122.2	119.9	122.2	123.9	130.5	136.1	Not Found	Not Found	High	High	High	High
FALSE	High	Master Protein	Q99PL5	Ribosome-binding protein 1 OS=Mus musculus OX=10090 GN=Rrbp1 PE=1 SV=2	0	FALSE	561.033	73	99	193	99	1605	172.8	9.33	676.3	99				Pf00038, Pf03276, Pf03962, Pf04111, Pf04156, Pf05104, Pf08317, Pf09606, Pf09726, Pf10186, Pf12128, Pf13779	81910		Rrbp1	2	Protein processing in endoplasmic reticulum			1	0.925	0.952	0.929	0.963	0.891			148.7	74.5	126.9	130.6	127.6	132.1	122.3	137.2	Not Found	Not Found	High	High	High	High
FALSE	High	Master Protein	P19096	Fatty acid synthase OS=Mus musculus OX=10090 GN=Fasn PE=1 SV=2	0	FALSE	547.208	48	91	179	91	2504	272.3	6.58	575.45	91				Pf00106, Pf00107, Pf00109, Pf00550, Pf00698, Pf00975, Pf02801, Pf08241, Pf08242, Pf08659, Pf12847, Pf13489, Pf13602, Pf13847, Pf14765	14104	ENSMUSG00000025153.9	Fasn	11	Fatty acid metabolism; Insulin signaling pathway; Metabolic pathways; AMPK signaling pathway; Fatty acid biosynthesis	Fatty Acid Biosynthesis; Dysregulated miRNA Targeting in Insulin/PI3K-AKT Signaling	ChREBP activates metabolic gene expression; Fatty acyl-CoA biosynthesis; Vitamin B5 (pantothenate) metabolism	16	1.091	1.034	1.028	1.025	0.957		87	131.7	106.6	120	113.7	113	112.7	105.2	110	Not Found	High	High	High	High	High
FALSE	High	Master Protein	E9Q7G0	Nuclear mitotic apparatus protein 1 OS=Mus musculus OX=10090 GN=Numa1 PE=1 SV=1	0	FALSE	537.091	54	97	131	97	2094	235.5	5.87	474.86	97				Pf04111, Pf09726, Pf12128, Pf14992	101706	ENSMUSG00000066306.13	Numa1	7			Recruitment of NuMA to mitotic centrosomes; Mitotic Prophase	6	1.077	1.088	1.122	1.063	1.107			136.9	86.8	129.4	130.8	134.9	127.8	133.1	120.2	Not Found	Not Found	High	High	High	High
FALSE	High	Master Protein	Q91ZU6	Dystonin OS=Mus musculus OX=10090 GN=Dst PE=1 SV=2	0	FALSE	528.6	22	141	150	133	7393	833.7	5.31	418.21	141				Pf00036, Pf00307, Pf00435, Pf00681, Pf02187, Pf02463, Pf06008, Pf11971, Pf12128, Pf13499, Pf13514, Pf13833	13518	ENSMUSG00000026131.18	Dst	1		Alpha6-Beta4 Integrin Signaling Pathway	Type I hemidesmosome assembly; Assembly of collagen fibrils and other multimeric structures	7	0.889	0.897	0.918	0.925	0.934			52.5	265.5	109	109.9	112.6	113.4	114.5	122.6	Not Found	Not Found	High	High	High	High
FALSE	High	Master Protein	P11087	Collagen alpha-1(I) chain OS=Mus musculus OX=10090 GN=Col1a1 PE=1 SV=4	0	FALSE	519.357	75	74	223	71	1453	137.9	5.85	739.66	74				Pf00093, Pf01391, Pf01410	12842	ENSMUSG00000001506.10	Col1a1	11	AGE-RAGE signaling pathway in diabetic complications; Focal adhesion; Protein digestion and absorption; Platelet activation; Proteoglycans in cancer; ECM-receptor interaction; PI3K-Akt signaling pathway; Amoebiasis	Osteoblast; Focal Adhesion-PI3K-Akt-mTOR-signaling pathway; Dysregulated miRNA Targeting in Insulin/PI3K-AKT Signaling; Inflammatory Response Pathway; Focal Adhesion	Anchoring fibril formation; ECM proteoglycans; Cell surface interactions at the vascular wall; Platelet Aggregation (Plug Formation); Integrin cell surface interactions; Collagen degradation; Immunoregulatory interactions between a Lymphoid and a non-Lymphoid cell; Crosslinking of collagen fibrils; Collagen chain trimerization; GP1b-IX-V activation signalling; Platelet Adhesion to exposed collage…	40	0.622	0.592	0.642	0.659	0.738		181.2	102	99.9	90.2	85.9	93.1	95.6	107	145	Not Found	High	High	High	High	High
FALSE	High	Master Protein	F6ZDS4	Nucleoprotein TPR OS=Mus musculus OX=10090 GN=Tpr PE=1 SV=1	0	FALSE	493.006	44	102	132	102	2431	273.8	5.03	461.15	102				Pf00038, Pf01496, Pf01576, Pf02463, Pf04111, Pf04156, Pf07926, Pf08317, Pf09726, Pf12128, Pf13166, Pf14915, Pf15070	108989	ENSMUSG00000006005.17	Tpr	1	Pathways in cancer; Thyroid cancer; RNA transport		Transcriptional regulation by small RNAs; SUMOylation of RNA binding proteins; snRNP Assembly; SUMOylation of chromatin organization proteins; Nuclear Pore Complex (NPC) Disassembly; Regulation of Glucokinase by Glucokinase Regulatory Protein; Transport of Mature mRNA derived from an Intron-Containing Transcript; SUMOylation of DNA damage response and repair proteins; SUMOylation of DNA replicati…	31	1.041	1.05	1.065	1.036	1.053			143	78.7	129.8	130.8	132.7	129.2	131.2	124.6	Not Found	Not Found	High	High	High	High
FALSE	High	Master Protein	P57780	Alpha-actinin-4 OS=Mus musculus OX=10090 GN=Actn4 PE=1 SV=1	0	FALSE	490.086	71	60	203	41	912	104.9	5.41	695.21	60				Pf00307, Pf00435, Pf08726, Pf11971, Pf13499	60595	ENSMUSG00000054808.15	Actn4	7	Leukocyte transendothelial migration; Regulation of actin cytoskeleton; Arrhythmogenic right ventricular cardiomyopathy (ARVC); Focal adhesion; Adherens junction; Tight junction; Systemic lupus erythematosus; Amoebiasis; Viral carcinogenesis	Striated Muscle Contraction	Platelet degranulation	14	0.845	0.838	0.813	0.831	0.912		323.4	84.6	101.5	79.1	78.5	76.1	77.8	85.4	93.6	Not Found	High	High	High	High	High
FALSE	High	Master Protein	Q9JKF1	Ras GTPase-activating-like protein IQGAP1 OS=Mus musculus OX=10090 GN=Iqgap1 PE=1 SV=2	0	FALSE	466.425	56	78	158	78	1657	188.6	6.48	535.5	78				Pf00307, Pf00616, Pf03836, Pf11016	29875	ENSMUSG00000030536.10	Iqgap1	7	Regulation of actin cytoskeleton; Adherens junction; Proteoglycans in cancer	G13 Signaling Pathway; Regulation of Actin Cytoskeleton	Nephrin family interactions; RHO GTPases activate IQGAPs; Neutrophil degranulation	14	0.953	0.991	0.924	0.982	0.93			127.8	105.7	126.4	131.4	122.5	130.2	123.3	132.6	Not Found	Not Found	High	High	High	High
FALSE	High	Master Protein	Q9ERU9	E3 SUMO-protein ligase RanBP2 OS=Mus musculus OX=10090 GN=Ranbp2 PE=1 SV=2	0	FALSE	456.711	39	103	130	101	3053	340.9	6.18	417.95	103				Pf00160, Pf00515, Pf00638, Pf00641, Pf07719, Pf12185, Pf13414, Pf13432	19386	ENSMUSG00000003226.7	Ranbp2	10	RNA transport		Transcriptional regulation by small RNAs; SUMOylation of RNA binding proteins; snRNP Assembly; SUMOylation of chromatin organization proteins; Resolution of Sister Chromatid Cohesion; Amplification of signal from unattached kinetochores via a MAD2 inhibitory signal; Separation of Sister Chromatids; RHO GTPases Activate Formins; Nuclear Pore Complex (NPC) Disassembly; Regulation of Glucokinase by …	42	0.974	0.963	0.982	0.973	1.027		289	78.4	90.7	89.2	88.2	89.9	89	94	91.5	Not Found	High	High	High	High	High
FALSE	High	Master Protein	Q01149	Collagen alpha-2(I) chain OS=Mus musculus OX=10090 GN=Col1a2 PE=1 SV=2	0	FALSE	455.119	77	67	176	67	1372	129.5	9.19	601.75	67				Pf01391, Pf01410	12843	ENSMUSG00000029661.16	Col1a2	6	AGE-RAGE signaling pathway in diabetic complications; Focal adhesion; Protein digestion and absorption; Platelet activation; Proteoglycans in cancer; ECM-receptor interaction; PI3K-Akt signaling pathway; Amoebiasis	Focal Adhesion-PI3K-Akt-mTOR-signaling pathway; Dysregulated miRNA Targeting in Insulin/PI3K-AKT Signaling; Inflammatory Response Pathway; Focal Adhesion	Anchoring fibril formation; ECM proteoglycans; Cell surface interactions at the vascular wall; Platelet Aggregation (Plug Formation); Integrin cell surface interactions; Collagen degradation; Immunoregulatory interactions between a Lymphoid and a non-Lymphoid cell; Crosslinking of collagen fibrils; Collagen chain trimerization; GP1b-IX-V activation signalling; Platelet Adhesion to exposed collage…	39	0.717	0.71	0.736	0.746	0.783	193.2		88.9	124.2	90.8	89.9	93.1	94.4	99	126.5	High	Not Found	High	High	High	High
FALSE	High	Master Protein	Q6ZWR6	Nesprin-1 OS=Mus musculus OX=10090 GN=Syne1 PE=1 SV=2	0	FALSE	443.54	16	123	128	122	8799	1009.3	5.59	349.21	123				Pf00307, Pf00435, Pf10541, Pf12128	64009		Syne1	10			Mus musculus biological processes; Meiotic Synapsis	2	1.036	1.07	1.122	1.096	1.082			71.2	257	108.7	112.2	117.6	114.9	113.5	104.9	Not Found	Not Found	High	High	High	High
FALSE	High	Master Protein	B2RQC6	CAD protein OS=Mus musculus OX=10090 GN=Cad PE=1 SV=1	0	FALSE	434.646	57	83	116	83	2225	243.1	6.43	393.65	83				Pf00117, Pf00185, Pf00289, Pf00988, Pf01071, Pf01979, Pf02142, Pf02222, Pf02729, Pf02786, Pf02787, Pf07478, Pf07722, Pf08443, Pf13147, Pf13535, Pf13594, Pf15632	69719	ENSMUSG00000013629.16	Cad	5	Metabolic pathways; Pyrimidine metabolism; Alanine, aspartate and glutamate metabolism	PluriNetWork	Pyrimidine biosynthesis	8	1.1	1.072	1.026	1.028	0.947	626.9		52.3	54.4	47.5	46.3	44.3	44.4	40.9	43.2	High	Not Found	High	High	High	High
FALSE	High	Master Protein	Q7TPR4	Alpha-actinin-1 OS=Mus musculus OX=10090 GN=Actn1 PE=1 SV=1	0	FALSE	433.069	77	58	180	39	892	103	5.38	604.77	58				Pf00036, Pf00307, Pf00435, Pf08726, Pf11971, Pf13405, Pf13499	109711	ENSMUSG00000015143.15	Actn1	12	Leukocyte transendothelial migration; Regulation of actin cytoskeleton; Arrhythmogenic right ventricular cardiomyopathy (ARVC); Focal adhesion; Adherens junction; Tight junction; Systemic lupus erythematosus; Amoebiasis; Viral carcinogenesis	Regulation of Actin Cytoskeleton; Focal Adhesion	Platelet degranulation ; Regulation of cytoskeletal remodeling and cell spreading by IPP complex components	19	0.811	0.825	0.78	0.836	0.879			103.5	85.6	128.1	130.4	123.3	132.1	139	158	Not Found	Not Found	High	High	High	High
FALSE	High	Master Protein	P20152	Vimentin OS=Mus musculus OX=10090 GN=Vim PE=1 SV=3	0	FALSE	431.523	88	51	452	42	466	53.7	5.12	1537.54	51				Pf00038, Pf04111, Pf04156, Pf04732, Pf05622, Pf10186	22352	ENSMUSG00000026728.9	Vim	2	MicroRNAs in cancer; Epstein-Barr virus infection	Striated Muscle Contraction; Spinal Cord Injury; Primary Focal Segmental Glomerulosclerosis FSGS; Alpha6-Beta4 Integrin Signaling Pathway	Striated Muscle Contraction; Caspase-mediated cleavage of cytoskeletal proteins	13	0.94	0.987	1.033	0.999	1.054			134.9	95.3	120.3	126.4	132.3	127.9	134.9	128	Not Found	Not Found	High	High	High	High
FALSE	High	Master Protein	Q99PV0	Pre-mRNA-processing-splicing factor 8 OS=Mus musculus OX=10090 GN=Prpf8 PE=1 SV=2	0	FALSE	429.707	47	94	132	94	2335	273.4	8.84	433.5	94				Pf01398, Pf08082, Pf08083, Pf08084, Pf10596, Pf10597, Pf10598, Pf12134	192159	ENSMUSG00000020850.14	Prpf8	11	Spliceosome	mRNA processing	mRNA Splicing - Major Pathway; mRNA Splicing - Minor Pathway	7	0.917	0.93	0.936	0.957	0.997		135.3	97.9	105.6	105.7	107.2	107.9	110.2	114.9	115.2	Not Found	High	High	High	High	High
FALSE	High	Master Protein	Q6P4T2	U5 small nuclear ribonucleoprotein 200 kDa helicase OS=Mus musculus OX=10090 GN=Snrnp200 PE=1 SV=1	0	FALSE	429.126	49	89	140	89	2136	244.4	6.06	432.17	89				Pf00270, Pf00271, Pf02889, Pf04851	320632	ENSMUSG00000003660.10	Snrnp200	2	Spliceosome		mRNA Splicing - Major Pathway; mRNA Splicing - Minor Pathway	6	1.015	1.013	1.026	1.023	1.032			123.9	106.9	127.8	127.5	129.2	128.8	129.9	125.9	Not Found	Not Found	High	High	High	High
FALSE	High	Master Protein	Q6ZWQ0	Nesprin-2 OS=Mus musculus OX=10090 GN=Syne2 PE=1 SV=2	0	FALSE	429.048	20	114	117	113	6874	782.2	5.33	314.04	114				Pf00307, Pf00435, Pf10541, Pf11971	319565	ENSMUSG00000063450.14	Syne2	12		Ovarian Infertility Genes	Mus musculus biological processes; Meiotic Synapsis	3	1.083	1.165	1.151	1.116	1.095		244	40.9	238.1	78.2	84.1	83.1	80.5	79	72.2	Not Found	High	High	High	High	High
FALSE	High	Master Protein	P63038	60 kDa heat shock protein, mitochondrial OS=Mus musculus OX=10090 GN=Hspd1 PE=1 SV=1	0	FALSE	420.273	81	45	315	45	573	60.9	6.18	1081.59	45				Pf00118	15510	ENSMUSG00000025980.14	Hspd1	1	RNA degradation; Tuberculosis; Legionellosis; Type I diabetes mellitus	SIDS Susceptibility Pathways		5	1.013	1.081	1.083	1.062	1.049		350.5	92	48.6	81.9	87.5	87.6	86	84.8	80.9	Not Found	High	High	High	High	High
FALSE	High	Master Protein	Q64727	Vinculin OS=Mus musculus OX=10090 GN=Vcl PE=1 SV=4	0	FALSE	406.089	73	74	196	74	1066	116.6	6	560.15	74				Pf01044	22330	ENSMUSG00000021823.9	Vcl	14	Leukocyte transendothelial migration; Regulation of actin cytoskeleton; Focal adhesion; Adherens junction; Amoebiasis; Bacterial invasion of epithelial cells	Primary Focal Segmental Glomerulosclerosis FSGS; IL-3 Signaling Pathway; Regulation of Actin Cytoskeleton; Integrin-mediated Cell Adhesion; Focal Adhesion	Platelet degranulation ; Neutrophil degranulation; Smooth Muscle Contraction	20	0.808	0.792	0.804	0.936	0.993	122.3	162.9	95.6	51	86.1	84.4	85.7	99.7	105.8	106.6	High	High	High	High	High	High
FALSE	High	Master Protein	E9PVA8	eIF-2-alpha kinase activator GCN1 OS=Mus musculus OX=10090 GN=Gcn1 PE=1 SV=1	0	FALSE	405.085	41	96	126	96	2671	292.8	7.36	380.04	96				Pf12074, Pf13646	231659	ENSMUSG00000041638.18	Gcn1l1	5				0	1.086	1.081	1.04	1.041	0.959		152.4	100.8	94.3	114.1	113.6	109.3	109.5	100.8	105.1	Not Found	High	High	High	High	High
FALSE	High	Master Protein	Q71LX4	Talin-2 OS=Mus musculus OX=10090 GN=Tln2 PE=1 SV=3	0	FALSE	403.861	44	85	102	66	2375	253.5	5.8	342.49	85				Pf00373, Pf01608, Pf02174, Pf08913, Pf09141, Pf09379	70549		Tln2	9	Focal adhesion; Platelet activation; HTLV-I infection; Rap1 signaling pathway			4	0.981	0.952	0.946	0.954	0.954			106.6	205	116.7	113.2	112.5	113.5	113.5	118.9	Not Found	Not Found	High	High	High	High
FALSE	High	Master Protein	P08121	Collagen alpha-1(III) chain OS=Mus musculus OX=10090 GN=Col3a1 PE=1 SV=4	0	FALSE	396.727	64	66	118	66	1464	138.9	6.52	400.28	66				Pf00093, Pf01391, Pf01410, Pf14828	12825	ENSMUSG00000026043.18	Col3a1	1	AGE-RAGE signaling pathway in diabetic complications; Protein digestion and absorption; Platelet activation; Amoebiasis	Focal Adhesion-PI3K-Akt-mTOR-signaling pathway; Dysregulated miRNA Targeting in Insulin/PI3K-AKT Signaling; Inflammatory Response Pathway; Focal Adhesion	ECM proteoglycans; Collagen chain trimerization; Integrin cell surface interactions; MET activates PTK2 signaling; NCAM1 interactions; Collagen degradation; Non-integrin membrane-ECM interactions; Immunoregulatory interactions between a Lymphoid and a non-Lymphoid cell; Signaling by PDGF; Assembly of collagen fibrils and other multimeric structures	31	1.396	1.477	1.662	1.548	1.113			131.5	101.4	130.7	138.2	155.6	144.9	104.1	93.6	Not Found	Not Found	High	High	High	High
FALSE	High	Master Protein	P48678	Prelamin-A/C OS=Mus musculus OX=10090 GN=Lmna PE=1 SV=2	0	FALSE	395.491	75	57	245	55	665	74.2	6.98	872.97	57				Pf00038, Pf00932, Pf12128	16905	ENSMUSG00000028063.15	Lmna	3	Hypertrophic cardiomyopathy (HCM); Arrhythmogenic right ventricular cardiomyopathy (ARVC); Dilated cardiomyopathy; Apoptosis	Adipogenesis genes; FAS pathway and Stress induction of HSP regulation	Clearance of Nuclear Envelope Membranes from Chromatin; Breakdown of the nuclear lamina; Depolymerisation of the Nuclear Lamina; Initiation of Nuclear Envelope Reformation	22	0.925	0.948	0.968	0.966	1.04			130.2	138.3	115.7	118.6	121.1	120.9	130.1	125.1	Not Found	Not Found	High	High	High	High
FALSE	High	Master Protein	Q8VDJ3	Vigilin OS=Mus musculus OX=10090 GN=Hdlbp PE=1 SV=1	0	FALSE	388.79	61	70	132	70	1268	141.7	6.87	440.15	70				Pf00013, Pf13014, Pf14611	110611	ENSMUSG00000034088.15	Hdlbp	1			HDL clearance	4	0.995	1.026	1.037	1.043	0.949		271.2	106.7	53.3	93.5	96.5	97.5	98.1	89.2	94	Not Found	High	High	High	High	High
FALSE	High	Master Protein	P58252	Elongation factor 2 OS=Mus musculus OX=10090 GN=Eef2 PE=1 SV=2	0	FALSE	387.873	72	58	254	57	858	95.3	6.83	741.77	58				Pf00009, Pf00679, Pf03144, Pf03764, Pf14492	13629	ENSMUSG00000034994.10	Eef2	10	Oxytocin signaling pathway; AMPK signaling pathway	Translation Factors	Peptide chain elongation; Neutrophil degranulation; Protein methylation; Synthesis of diphthamide-EEF2	14	1.058	1.02	1.028	1.069	1.014	143.2		128.6	65.6	113.2	109.3	110	114.5	108.6	107.1	High	Not Found	High	High	High	High
FALSE	High	Master Protein	Q8CGC7	Bifunctional glutamate/proline--tRNA ligase OS=Mus musculus OX=10090 GN=Eprs PE=1 SV=4	0	FALSE	387.798	57	77	133	76	1512	170	7.66	420.15	77				Pf00458, Pf00587, Pf00749, Pf01406, Pf03129, Pf03950, Pf09180, Pf14497	107508	ENSMUSG00000026615.14	Eprs	1	Metabolic pathways; Aminoacyl-tRNA biosynthesis; Porphyrin and chlorophyll metabolism	Parkinsons Disease Pathway		4	1.091	1.08	1.036	1.034	0.928	229.7		115.1	85.7	100.7	99.7	95.7	95.4	85.6	92.3	High	Not Found	High	High	High	High
FALSE	High	Master Protein	Q7TMY8	E3 ubiquitin-protein ligase HUWE1 OS=Mus musculus OX=10090 GN=Huwe1 PE=1 SV=5	0	FALSE	382.416	26	93	116	93	4377	482.3	5.22	334.48	93				Pf00632, Pf02825, Pf06012, Pf06025, Pf14377	59026	ENSMUSG00000025261.17	Huwe1	X	Ubiquitin mediated proteolysis		Neutrophil degranulation; Antigen processing: Ubiquitination & Proteasome degradation	7	1.078	1.074	1.051	1.059	0.971			104.6	152.4	128.5	128	125.3	126.3	115.7	119.2	Not Found	Not Found	High	High	High	High
FALSE	High	Master Protein	A2AN08	E3 ubiquitin-protein ligase UBR4 OS=Mus musculus OX=10090 GN=Ubr4 PE=1 SV=1	0	FALSE	378.532	23	93	102	93	5180	571.9	6.06	293.79	93				Pf02207, Pf13764	69116	ENSMUSG00000066036.14	Ubr4	4	Viral carcinogenesis		Neutrophil degranulation	4	1.023	0.995	0.993	0.992	0.974			107.2	175	122.9	119.5	119.2	119.1	116.9	120.1	Not Found	Not Found	High	High	High	High
FALSE	High	Master Protein	Q01853	Transitional endoplasmic reticulum ATPase OS=Mus musculus OX=10090 GN=Vcp PE=1 SV=4	0	FALSE	375.629	73	53	163	52	806	89.3	5.26	501	53				Pf00004, Pf00910, Pf01057, Pf01078, Pf02359, Pf02933, Pf05496, Pf05673, Pf06068, Pf07724, Pf07726, Pf07728, Pf09336, Pf13191, Pf13207, Pf13401	269523	ENSMUSG00000028452.7	Vcp	4	Legionellosis; Protein processing in endoplasmic reticulum	IL-9 Signaling Pathway	N-glycan trimming in the ER and Calnexin/Calreticulin cycle; Protein methylation; Translesion Synthesis by POLH; HSF1 activation; Ovarian tumor domain proteases; Hedgehog ligand biogenesis; ABC-family proteins mediated transport; Neutrophil degranulation	26	1.104	1.104	1.06	1.048	1.006			146	69.6	137	137	131.6	130	124.8	124.1	Not Found	Not Found	High	High	High	High
FALSE	High	Master Protein	P11499	Heat shock protein HSP 90-beta OS=Mus musculus OX=10090 GN=Hsp90ab1 PE=1 SV=3	0	FALSE	374.115	69	52	223	33	724	83.2	5.03	754.14	52				Pf00183, Pf02518, Pf13589	15516	ENSMUSG00000023944.14	Hsp90ab1	17	Progesterone-mediated oocyte maturation; NOD-like receptor signaling pathway; Pathways in cancer; Antigen processing and presentation; PI3K-Akt signaling pathway; Protein processing in endoplasmic reticulum; Estrogen signaling pathway; Prostate cancer	TNF-alpha NF-kB Signaling Pathway; Focal Adhesion-PI3K-Akt-mTOR-signaling pathway	The role of GTSE1 in G2/M progression after G2 checkpoint; HSF1 activation; Attenuation phase; Neutrophil degranulation; The NLRP3 inflammasome; HSP90 chaperone cycle for steroid hormone receptors (SHR); Regulation of actin dynamics for phagocytic cup formation; Aryl hydrocarbon receptor signalling; Sema3A PAK dependent Axon repulsion	38	1.098	1.095	1.062	1.056	0.981			140.4	95.3	133.4	133	129	128.3	119.2	121.5	Not Found	Not Found	High	High	High	High
FALSE	High	Master Protein	ENSEMBL:ENSBTAP00000024146	(Bos taurus) similar to alpha-2-macroglobulin isoform 1	0	TRUE	372.006	57	64	159	59	1477	164.2	6.02	464.17	64												0	0.186	0.305	0.518	0.609	0.717		158.5	21.2	77.2	41.5	67.9	115.5	135.8	159.6	222.8	Not Found	High	High	High	High	High
FALSE	High	Master Protein	Q6PB66	Leucine-rich PPR motif-containing protein, mitochondrial OS=Mus musculus OX=10090 GN=Lrpprc PE=1 SV=2	0	FALSE	368.909	61	73	123	73	1392	156.5	6.83	410.11	73				Pf12854, Pf13041, Pf13812	72416	ENSMUSG00000024120.12	Lrpprc	17		TNF-alpha NF-kB Signaling Pathway		1	0.955	1.009	1.022	1.019	1.056			127.3	75.4	125.6	132.7	134.5	134.1	138.9	131.5	Not Found	Not Found	High	High	High	High
FALSE	High	Master Protein	P08113	Endoplasmin OS=Mus musculus OX=10090 GN=Hsp90b1 PE=1 SV=2	0	FALSE	351.063	62	53	221	52	802	92.4	4.82	722.21	53				Pf00183, Pf02518, Pf13589	22027	ENSMUSG00000020048.13	Hsp90b1	10	Thyroid hormone synthesis; Pathways in cancer; PI3K-Akt signaling pathway; Protein processing in endoplasmic reticulum; Estrogen signaling pathway; Prostate cancer	Focal Adhesion-PI3K-Akt-mTOR-signaling pathway	Regulation of Insulin-like Growth Factor (IGF) transport and uptake by Insulin-like Growth Factor Binding Proteins (IGFBPs); Post-translational protein phosphorylation; Scavenging by Class A Receptors; Trafficking and processing of endosomal TLR	18	0.998	1.011	1.02	0.985	1.002			137.8	120.1	123.1	124.7	125.8	121.5	123.5	123.3	Not Found	Not Found	High	High	High	High
FALSE	High	Master Protein	P63017	Heat shock cognate 71 kDa protein OS=Mus musculus OX=10090 GN=Hspa8 PE=1 SV=1	0	FALSE	340.507	63	44	261	31	646	70.8	5.52	883.02	44				Pf00012, Pf02463, Pf06723	15481	ENSMUSG00000015656.17	Hspa8	9	Endocytosis; MAPK signaling pathway; Toxoplasmosis; Epstein-Barr virus infection; Spliceosome; Legionellosis; Influenza A; Antigen processing and presentation; Protein processing in endoplasmic reticulum; Estrogen signaling pathway; Measles; Longevity regulating pathway - multiple species	Exercise-induced Circadian Regulation; MAPK signaling pathway; Exercise-induced Circadian Regulation	Regulation of HSF1-mediated heat shock response; Golgi Associated Vesicle Biogenesis; mRNA Splicing - Major Pathway; Attenuation phase; Neutrophil degranulation; AUF1 (hnRNP D0) binds and destabilizes mRNA; GABA synthesis, release, reuptake and degradation; HSP90 chaperone cycle for steroid hormone receptors (SHR); Protein methylation; Clathrin-mediated endocytosis	44	0.941	0.965	0.974	0.946	0.98		116.6	114.1	110.2	106.8	109.6	110.6	107.4	111.2	113.5	Not Found	High	High	High	High	High
FALSE	High	Master Protein	Q02053	Ubiquitin-like modifier-activating enzyme 1 OS=Mus musculus OX=10090 GN=Uba1 PE=1 SV=1	0	FALSE	331.735	62	47	128	36	1058	117.7	5.66	397.14	47				Pf00899, Pf02134, Pf09358, Pf10585	22201	ENSMUSG00000001924.15	Uba1	X	Ubiquitin mediated proteolysis; Parkinson's disease	Parkinsons Disease Pathway; Proteasome Degradation	Antigen processing: Ubiquitination & Proteasome degradation; Synthesis of active ubiquitin: roles of E1 and E2 enzymes	12	1.187	1.201	1.138	1.143	0.987			123.3	123.2	134.4	136	128.8	129.4	111.7	113.2	Not Found	Not Found	High	High	High	High
FALSE	High	Master Protein	Q6PDI5	Proteasome adapter and scaffold protein ECM29 OS=Mus musculus OX=10090 GN=Ecpas PE=1 SV=3	0	FALSE	327.97	46	66	91	66	1840	203.6	7.06	290.67	66				Pf13001	230249	ENSMUSG00000050812.18	AI314180	4				0	1.158	1.105	1.089	1.072	0.991			137.4	97	138.1	131.9	130	128	118.3	119.3	Not Found	Not Found	High	High	High	High
FALSE	High	Master Protein	P52480	Pyruvate kinase PKM OS=Mus musculus OX=10090 GN=Pkm PE=1 SV=4	0	FALSE	326.573	83	41	190	41	531	57.8	7.47	624.88	41				Pf00224, Pf02887	18746	ENSMUSG00000032294.17	Pkm	9	Pyruvate metabolism; Type II diabetes mellitus; Metabolic pathways; Biosynthesis of amino acids; Purine metabolism; Glycolysis / Gluconeogenesis; Carbon metabolism; Central carbon metabolism in cancer; Glucagon signaling pathway; Viral carcinogenesis	Glycolysis and Gluconeogenesis; Purine metabolism	Neutrophil degranulation; Glycolysis	19	1.313	1.298	1.244	1.187	1.053			158	98.8	137.5	136	130.3	124.4	110.3	104.7	Not Found	Not Found	High	High	High	High
FALSE	High	Master Protein	P07901	Heat shock protein HSP 90-alpha OS=Mus musculus OX=10090 GN=Hsp90aa1 PE=1 SV=4	0	FALSE	325.4	65	48	198	30	733	84.7	5.01	648.05	48				Pf00183, Pf02518, Pf13589	15519	ENSMUSG00000021270.13	Hsp90aa1	12	Progesterone-mediated oocyte maturation; NOD-like receptor signaling pathway; Pathways in cancer; Antigen processing and presentation; PI3K-Akt signaling pathway; Protein processing in endoplasmic reticulum; Estrogen signaling pathway; Prostate cancer	EBV LMP1 signaling; TNF-alpha NF-kB Signaling Pathway; Focal Adhesion-PI3K-Akt-mTOR-signaling pathway; IL-6 signaling Pathway; IL-2 Signaling Pathway	Anchoring of the basal body to the plasma membrane; The role of GTSE1 in G2/M progression after G2 checkpoint; VEGFR2 mediated vascular permeability; Downregulation of ERBB2 signaling; AURKA Activation by TPX2; Loss of Nlp from mitotic centrosomes; Recruitment of mitotic centrosome proteins and complexes; HSF1 activation; Attenuation phase; Regulation of PLK1 Activity at G2/M Transition; Neutroph…	60	1.117	1.135	1.063	1.068	0.981			125.6	146.8	127.7	129.8	121.5	122.1	112.2	114.3	Not Found	Not Found	High	High	High	High
FALSE	High	Master Protein	P14873	Microtubule-associated protein 1B OS=Mus musculus OX=10090 GN=Map1b PE=1 SV=2	0	FALSE	323.696	36	68	80	66	2464	270.1	4.83	256.76	68					17755	ENSMUSG00000052727.5	Map1b; Mtap1b	13		Wnt Signaling Pathway NetPath		1	1.099	1.14	1.122	1.139	1.037			129.8	139.5	122.8	127.4	125.5	127.3	115.9	111.8	Not Found	Not Found	High	High	High	High
FALSE	High	Master Protein	Q91V92	ATP-citrate synthase OS=Mus musculus OX=10090 GN=Acly PE=1 SV=1	0	FALSE	323.565	61	59	138	59	1091	119.7	7.44	435.75	59				Pf00285, Pf00549, Pf02629, Pf08442	104112	ENSMUSG00000020917.17	Acly	11	Citrate cycle (TCA cycle); Metabolic pathways	Fatty Acid Biosynthesis	ChREBP activates metabolic gene expression; Neutrophil degranulation; Fatty acyl-CoA biosynthesis	12	1.142	1.037	1.025	1.003	0.971		533.9	77.8	42.4	63.9	58	57.4	56.1	54.4	56	Not Found	High	High	High	High	High
FALSE	High	Master Protein	P23116	Eukaryotic translation initiation factor 3 subunit A OS=Mus musculus OX=10090 GN=Eif3a PE=1 SV=5	0	FALSE	322.871	52	79	137	79	1344	161.8	6.77	392.89	79				Pf01399	13669	ENSMUSG00000024991.7	Eif3a	19	RNA transport	Translation Factors	Formation of a pool of free 40S subunits; L13a-mediated translational silencing of Ceruloplasmin expression; Ribosomal scanning and start codon recognition; Formation of the ternary complex, and subsequently, the 43S complex; Translation initiation complex formation; GTP hydrolysis and joining of the 60S ribosomal subunit	13	0.982	0.943	0.992	0.978	0.962	493.9	86.3	62.1	42.1	52.9	50.8	53.5	52.7	51.8	53.9	High	High	High	High	High	High
FALSE	High	Master Protein	Q7TPV4	Myb-binding protein 1A OS=Mus musculus OX=10090 GN=Mybbp1a PE=1 SV=2	0	FALSE	322.07	47	55	117	55	1344	151.9	8.95	370.35	55				Pf04931	18432	ENSMUSG00000040463.16	Mybbp1a	11			B-WICH complex positively regulates rRNA expression	4	0.819	0.852	0.855	0.883	1.005			119.1	137.7	112.4	117	117.4	121.3	137.9	137.3	Not Found	Not Found	High	High	High	High
FALSE	High	Master Protein	P58871	182 kDa tankyrase-1-binding protein OS=Mus musculus OX=10090 GN=Tnks1bp1 PE=1 SV=2	0	FALSE	321.046	46	59	83	59	1720	181.7	4.88	285.34	59				Pf15327	228140	ENSMUSG00000033955.12	Tnks1bp1	2			TP53 regulates transcription of additional cell cycle genes whose exact role in the p53 pathway remain uncertain; Deadenylation of mRNA	9	0.895	0.893	0.868	0.911	0.925			130.9	118.7	122.3	121.9	118.6	124.5	126.4	136.6	Not Found	Not Found	High	High	High	High
FALSE	High	Master Protein	P70398	Probable ubiquitin carboxyl-terminal hydrolase FAF-X OS=Mus musculus OX=10090 GN=Usp9x PE=1 SV=2	0	FALSE	313.853	31	72	84	72	2559	290.5	5.87	279.5	72				Pf00443, Pf13423	22284		Usp9x	X				0	0.996	0.963	0.971	1.009	0.963	345	156.4	66.3	55.7	63.5	61.4	62	64.4	61.4	63.8	High	High	High	High	High	High
FALSE	High	Master Protein	P20029	Endoplasmic reticulum chaperone BiP OS=Mus musculus OX=10090 GN=Hspa5 PE=1 SV=3	0	FALSE	306.391	63	46	228	43	655	72.4	5.16	830.5	46				Pf00012, Pf01968, Pf06723	14828	ENSMUSG00000026864.13	Hspa5	2	Thyroid hormone synthesis; Antigen processing and presentation; Protein export; Prion diseases; Protein processing in endoplasmic reticulum	MAPK signaling pathway		6	0.885	0.91	0.958	0.915	1.065		259.5	85	100.2	85.7	88.1	92.8	88.6	103.2	96.9	Not Found	High	High	High	High	High
FALSE	High	Master Protein	P56480	ATP synthase subunit beta, mitochondrial OS=Mus musculus OX=10090 GN=Atp5f1b PE=1 SV=2	0	FALSE	305.472	76	28	212	28	529	56.3	5.34	632.05	28				Pf00006, Pf00306, Pf02874	11947	ENSMUSG00000025393.12	Atp5b	10	Metabolic pathways; Huntington's disease; Oxidative phosphorylation; Parkinson's disease; Alzheimer's disease	Oxidative phosphorylation; Electron Transport Chain	Cristae formation; Formation of ATP by chemiosmotic coupling	14	0.987	1.002	1.06	1.012	1.13			86.7	174	117.9	119.6	126.6	120.8	134.9	119.4	Not Found	Not Found	High	High	High	High
FALSE	High	Master Protein	Q61316	Heat shock 70 kDa protein 4 OS=Mus musculus OX=10090 GN=Hspa4 PE=1 SV=1	0	FALSE	305.088	70	53	121	48	841	94.1	5.24	406.63	53				Pf00012, Pf06723	15525		Hspa4	11				0	1.055	1.031	1.038	0.993	0.977		230.7	102.7	77.5	102	99.7	100.4	96	94.4	96.7	Not Found	High	High	High	High	High
FALSE	High	Master Protein	P27773	Protein disulfide-isomerase A3 OS=Mus musculus OX=10090 GN=Pdia3 PE=1 SV=2	0	FALSE	298.391	78	47	187	46	505	56.6	6.21	631.1	47				Pf00085, Pf13098, Pf13848, Pf13899, Pf13905	14827	ENSMUSG00000027248.13	Pdia3	2	Antigen processing and presentation; Protein processing in endoplasmic reticulum		Antigen Presentation: Folding, assembly and peptide loading of class I MHC; Calnexin/calreticulin cycle; ER-Phagosome pathway	13	0.939	0.988	1.02	0.961	1.003		76.8	123.8	60.1	117.4	123.6	127.6	120.2	125.4	125.1	Not Found	High	High	High	High	High
FALSE	High	Master Protein	P63260	Actin, cytoplasmic 2 OS=Mus musculus OX=10090 GN=Actg1 PE=1 SV=1	0	FALSE	297.164	80	28	380	1	375	41.8	5.48	1318.75	28				Pf00022	11465	ENSMUSG00000062825.15	Actg1	11	Oxytocin signaling pathway; Leukocyte transendothelial migration; Hypertrophic cardiomyopathy (HCM); Regulation of actin cytoskeleton; Arrhythmogenic right ventricular cardiomyopathy (ARVC); Focal adhesion; Hippo signaling pathway; Platelet activation; Dilated cardiomyopathy; Adherens junction; Phagosome; Proteoglycans in cancer; Salmonella infection; Thyroid hormone signaling pathway; Rap1 signa…	Striated Muscle Contraction; Myometrial Relaxation and Contraction Pathways; Regulation of Actin Cytoskeleton; Focal Adhesion	Interaction between L1 and Ankyrins; VEGFA-VEGFR2 Pathway; Adherens junctions interactions; Regulation of actin dynamics for phagocytic cup formation; RHO GTPases activate IQGAPs; Formation of annular gap junctions; RHO GTPases Activate Formins; Recycling pathway of L1; RHO GTPases Activate WASPs and WAVEs; Cell-extracellular matrix interactions; Clathrin-mediated endocytosis; EPHB-mediated forwa…	56	0.291	0.262	1.028	1.685	1.501					50.5	45.5	178.2	292.2	260.2	173.4	Not Found	Not Found	Not Found	Not Found	High	High
FALSE	High	Master Protein	P60710	Actin, cytoplasmic 1 OS=Mus musculus OX=10090 GN=Actb PE=1 SV=1	0	FALSE	295.302	80	28	380	1	375	41.7	5.48	1317.96	28				Pf00022	11461	ENSMUSG00000029580.14	Actb	5	Oxytocin signaling pathway; Leukocyte transendothelial migration; Hypertrophic cardiomyopathy (HCM); Regulation of actin cytoskeleton; Arrhythmogenic right ventricular cardiomyopathy (ARVC); Focal adhesion; Hippo signaling pathway; Platelet activation; Dilated cardiomyopathy; Adherens junction; Phagosome; Proteoglycans in cancer; Salmonella infection; Thyroid hormone signaling pathway; Rap1 signa…	Myometrial Relaxation and Contraction Pathways; Regulation of Actin Cytoskeleton; Focal Adhesion	Interaction between L1 and Ankyrins; DNA Damage Recognition in GG-NER; VEGFA-VEGFR2 Pathway; Adherens junctions interactions; UCH proteinases; Regulation of actin dynamics for phagocytic cup formation; B-WICH complex positively regulates rRNA expression; RHO GTPases activate IQGAPs; Formation of annular gap junctions; RHO GTPases Activate Formins; Recycling pathway of L1; RHO GTPases Activate WAS…	68	0.237	0.173	0.629	0.487	0.84					70.5	51.5	186.7	144.8	249.5	297	Not Found	Not Found	Not Found	Not Found	High	High
FALSE	High	Master Protein	Q9CW03	Structural maintenance of chromosomes protein 3 OS=Mus musculus OX=10090 GN=Smc3 PE=1 SV=2	0	FALSE	293.491	51	60	78	60	1217	141.5	7.18	278.31	60				Pf01496, Pf02463, Pf04111, Pf06470, Pf10168, Pf12128, Pf13304, Pf13476, Pf13555	13006	ENSMUSG00000024974.10	Smc3	19	Oocyte meiosis; Cell cycle		Resolution of Sister Chromatid Cohesion; Separation of Sister Chromatids; Meiotic Synapsis; Cohesin Loading onto Chromatin; Establishment of Sister Chromatid Cohesion; Mus musculus biological processes; SUMOylation of DNA damage response and repair proteins	21	1.062	1.067	1.06	1.021	1.007	594.4		57.2	31.1	54.2	54.5	54.1	52.1	51.4	51.1	High	Not Found	High	High	High	High
FALSE	High	Master Protein	Q9CU62	Structural maintenance of chromosomes protein 1A OS=Mus musculus OX=10090 GN=Smc1a PE=1 SV=4	0	FALSE	291.337	51	67	86	66	1233	143.1	7.64	291.26	67				Pf02463, Pf05262, Pf05557, Pf06470, Pf09726, Pf09731, Pf10186, Pf12128, Pf13175, Pf13304, Pf13476, Pf13555, Pf13558	24061	ENSMUSG00000041133.11	Smc1a	X	Oocyte meiosis; Cell cycle	miRNA regulation of DNA Damage Response; mRNA processing	Resolution of Sister Chromatid Cohesion; Separation of Sister Chromatids; Meiotic Synapsis; Cohesin Loading onto Chromatin; Establishment of Sister Chromatid Cohesion; Mus musculus biological processes; SUMOylation of DNA damage response and repair proteins	23	1.113	1.157	1.147	1.15	1.052	412.7		88.4	39.1	77.3	80.4	79.7	79.9	73.1	69.5	High	Not Found	High	High	High	High
FALSE	High	Master Protein	O88207	Collagen alpha-1(V) chain OS=Mus musculus OX=10090 GN=Col5a1 PE=1 SV=2	0	FALSE	291.335	47	61	92	60	1838	183.6	4.98	256.86	61				Pf01410, Pf02210, Pf13385	12831	ENSMUSG00000026837.15	Col5a1	2	Protein digestion and absorption	Focal Adhesion-PI3K-Akt-mTOR-signaling pathway; Focal Adhesion	ECM proteoglycans; Collagen chain trimerization; Integrin cell surface interactions; MET activates PTK2 signaling; NCAM1 interactions; Collagen degradation; Non-integrin membrane-ECM interactions; Signaling by PDGF; Assembly of collagen fibrils and other multimeric structures	23	0.602	0.58	0.623	0.703	0.828			98.1	96.2	111.9	107.9	115.7	130.6	153.8	185.8	Not Found	Not Found	High	High	High	High
FALSE	High	Master Protein	Q5SWU9	Acetyl-CoA carboxylase 1 OS=Mus musculus OX=10090 GN=Acaca PE=1 SV=1	0	FALSE	287.176	35	66	76	58	2345	265.1	6.39	252.87	66				Pf00289, Pf00364, Pf01039, Pf02222, Pf02655, Pf02785, Pf02786, Pf07478, Pf08326, Pf13535, Pf15632	107476	ENSMUSG00000020532.18	Acaca	11	Fatty acid metabolism; Pyruvate metabolism; Insulin signaling pathway; Metabolic pathways; Propanoate metabolism; AMPK signaling pathway; Fatty acid biosynthesis; Glucagon signaling pathway	Focal Adhesion-PI3K-Akt-mTOR-signaling pathway; Fatty Acid Biosynthesis; Dysregulated miRNA Targeting in Insulin/PI3K-AKT Signaling; Leptin and adiponectin	ChREBP activates metabolic gene expression; Biotin transport and metabolism; Fatty acyl-CoA biosynthesis; Import of palmitoyl-CoA into the mitochondrial matrix	22	1.057	1.019	1.008	1.012	0.946			76	217.3	123.6	119.2	117.9	118.4	110.6	117	Not Found	Not Found	High	High	High	High
FALSE	High	Master Protein	Q6PDQ2	Chromodomain-helicase-DNA-binding protein 4 OS=Mus musculus OX=10090 GN=Chd4 PE=1 SV=1	0	FALSE	287.007	38	63	84	49	1915	217.6	5.81	260.09	63				Pf00176, Pf00271, Pf00385, Pf00628, Pf04851, Pf06461, Pf06465, Pf08073, Pf08074, Pf13831	107932	ENSMUSG00000063870.12	Chd4	6	Viral carcinogenesis	PluriNetWork	Regulation of PTEN gene transcription; Regulation of TP53 Activity through Acetylation; RNA Polymerase I Transcription Initiation	16	0.999	1.041	1.043	1.035	1.096			118.3	115.3	123.3	128.4	128.6	127.7	135.2	123.3	Not Found	Not Found	High	High	High	High
FALSE	High	Master Protein	Q8CIE6	Coatomer subunit alpha OS=Mus musculus OX=10090 GN=Copa PE=1 SV=2	0	FALSE	283.244	58	60	81	60	1224	138.3	7.65	263.98	60				Pf00400, Pf04053, Pf06957	12847	ENSMUSG00000026553.17	Copa	1			COPI-mediated anterograde transport; COPI-dependent Golgi-to-ER retrograde traffic	11	1.074	1.056	1.012	1.053	0.937			119.4	81.3	140	137.7	131.9	137.2	122.2	130.4	Not Found	Not Found	High	High	High	High
FALSE	High	Master Protein	Q6ZQ08	CCR4-NOT transcription complex subunit 1 OS=Mus musculus OX=10090 GN=Cnot1 PE=1 SV=2	0	FALSE	282.933	35	71	87	71	2375	266.6	7.11	263.78	71				Pf04054, Pf12842	234594		Cnot1	8	RNA degradation		TP53 regulates transcription of additional cell cycle genes whose exact role in the p53 pathway remain uncertain; Deadenylation of mRNA	10	1.011	1.002	1.011	1.01	0.937			97.5	218.3	115.8	114.8	115.9	115.7	107.4	114.6	Not Found	Not Found	High	High	High	High
FALSE	High	Master Protein	Q6P5D8	Structural maintenance of chromosomes flexible hinge domain-containing protein 1 OS=Mus musculus OX=10090 GN=Smchd1 PE=1 SV=2	0	FALSE	281.57	41	73	80	72	2007	225.5	7.24	249.99	73				Pf06470, Pf13589	74355	ENSMUSG00000024054.13	Smchd1	17				0	1.102	1.131	1.122	1.081	1.071		410.4	70.5	63	77.2	79.3	78.6	75.8	75	70.1	Not Found	High	High	High	High	High
FALSE	High	Master Protein	Q64511	DNA topoisomerase 2-beta OS=Mus musculus OX=10090 GN=Top2b PE=1 SV=2	0	FALSE	280.063	41	64	72	50	1612	181.8	8.29	232.56	64				Pf00204, Pf00521, Pf01751, Pf02518, Pf08070, Pf13589	21974	ENSMUSG00000017485.10	Top2b	14	Platinum drug resistance		SUMOylation of DNA replication proteins	6	0.967	1.051	0.994	1.032	1.053			114.1	144.6	117.5	127.8	120.8	125.4	128.1	121.6	Not Found	Not Found	High	High	High	High
FALSE	High	Master Protein	Q99KI0	Aconitate hydratase, mitochondrial OS=Mus musculus OX=10090 GN=Aco2 PE=1 SV=1	0	FALSE	278.452	60	42	99	42	780	85.4	7.93	345.53	42				Pf00330, Pf00694	11429	ENSMUSG00000022477.12	Aco2	15	Citrate cycle (TCA cycle); Metabolic pathways; Biosynthesis of amino acids; 2-Oxocarboxylic acid metabolism; Carbon metabolism; Glyoxylate and dicarboxylate metabolism	TCA Cycle	Citric acid cycle (TCA cycle)	11	0.981	1.02	1.047	1.029	1.096			116.6	117.8	121.6	126.5	129.9	127.6	135.9	124	Not Found	Not Found	High	High	High	High
FALSE	High	Master Protein	E9Q555	E3 ubiquitin-protein ligase RNF213 OS=Mus musculus OX=10090 GN=Rnf213 PE=1 SV=2	0	FALSE	276.598	18	79	85	79	5152	584.4	6.8	215.65	79				Pf00097, Pf07728, Pf12773, Pf13248, Pf13639, Pf13920, Pf13923, Pf14634, Pf15227	672511	ENSMUSG00000070327.14	Rnf213	11			Antigen processing: Ubiquitination & Proteasome degradation	4	1.068	1.093	1.072	1.09	0.964			45.3	304.1	110.5	113.1	110.9	112.8	99.8	103.5	Not Found	Not Found	High	High	High	High
FALSE	High	Master Protein	Q6P5E4	UDP-glucose:glycoprotein glucosyltransferase 1 OS=Mus musculus OX=10090 GN=Uggt1 PE=1 SV=4	0	FALSE	274.132	45	53	85	53	1551	176.3	5.62	281.7	53				Pf06427	320011	ENSMUSG00000037470.14	Uggt1	1	Protein processing in endoplasmic reticulum		ER Quality Control Compartment (ERQC)	7	0.974	0.964	1.032	0.985	1.015			107	118.5	126.4	125.1	133.9	127.7	131.7	129.7	Not Found	Not Found	High	High	High	High
FALSE	High	Master Protein	Q8BL66	Early endosome antigen 1 OS=Mus musculus OX=10090 GN=Eea1 PE=1 SV=2	0	FALSE	273.576	43	59	69	59	1411	160.8	5.77	252.59	59				Pf01363, Pf07888, Pf09726	216238	ENSMUSG00000036499.9	Eea1	10	Endocytosis; Tuberculosis; Phagosome		Toll Like Receptor 9 (TLR9) Cascade	7	0.875	0.839	0.84	0.842	0.927			131.4	82.9	129.1	123.8	124	124.3	136.9	147.6	Not Found	Not Found	High	High	High	High
FALSE	High	Master Protein	Q8VHY0	Chondroitin sulfate proteoglycan 4 OS=Mus musculus OX=10090 GN=Cspg4 PE=1 SV=3	0	FALSE	272.524	28	48	66	48	2327	252.2	5.44	253.04	48				Pf00054, Pf02210, Pf13385	121021	ENSMUSG00000032911.6	Cspg4	9		Spinal Cord Injury	A tetrasaccharide linker sequence is required for GAG synthesis; CS/DS degradation; Dermatan sulfate biosynthesis; Chondroitin sulfate biosynthesis	10	0.674	0.671	0.681	0.776	0.931			83	120.5	113.4	113	114.6	130.5	156.7	168.3	Not Found	Not Found	High	High	High	High
FALSE	High	Master Protein	P35441	Thrombospondin-1 OS=Mus musculus OX=10090 GN=Thbs1 PE=1 SV=1	0	FALSE	271.603	54	54	88	27	1170	129.6	4.96	271	54				Pf00090, Pf00093, Pf02210, Pf02412, Pf05735, Pf12947, Pf14828	21825		Thbs1	2		TGF Beta Signaling Pathway; Focal Adhesion-PI3K-Akt-mTOR-signaling pathway; Inflammatory Response Pathway; Focal Adhesion		4	0.763	0.664	1.587	0.963	0.971			82.9	157.3	97.5	84.8	202.8	123.1	124	127.7	Not Found	Not Found	High	High	High	High
FALSE	High	Master Protein	P08003	Protein disulfide-isomerase A4 OS=Mus musculus OX=10090 GN=Pdia4 PE=1 SV=3	0	FALSE	271.437	67	44	100	43	638	71.9	5.31	323.48	44				Pf00085, Pf01216, Pf13098, Pf13848, Pf13905	12304		Pdia4	6	Thyroid hormone synthesis; Protein processing in endoplasmic reticulum			2	0.969	0.999	1.016	0.986	1.005			141.4	96.8	123.6	127.3	129.5	125.7	128.2	127.5	Not Found	Not Found	High	High	High	High
FALSE	High	Master Protein	Q07113	Cation-independent mannose-6-phosphate receptor OS=Mus musculus OX=10090 GN=Igf2r PE=1 SV=1	0	FALSE	271.394	28	59	67	59	2483	273.6	5.71	218.23	59				Pf00040, Pf00878, Pf02157, Pf09451	16004	ENSMUSG00000023830.13	Igf2r	17	Endocytosis; Lysosome		Retrograde transport at the Trans-Golgi-Network; Neutrophil degranulation; Golgi Associated Vesicle Biogenesis; Cargo recognition for clathrin-mediated endocytosis	14	1.063	1.073	1.146	1.126	1.131			102.9	146.7	122	123.2	131.5	129.2	129.8	114.8	Not Found	Not Found	High	High	High	High
FALSE	High	Master Protein	P27546	Microtubule-associated protein 4 OS=Mus musculus OX=10090 GN=Map4 PE=1 SV=3	0	FALSE	271.366	55	45	82	45	1125	117.4	4.98	259.3	45				Pf00418	17758	ENSMUSG00000032479.15	Map4; Mtap4	9				0	1.001	1.034	0.982	1.02	0.945			147.6	65.5	131.6	136	129.2	134.1	124.3	131.6	Not Found	Not Found	High	High	High	High
FALSE	High	Master Protein	Q99NB9	Splicing factor 3B subunit 1 OS=Mus musculus OX=10090 GN=Sf3b1 PE=1 SV=1	0	FALSE	271.048	49	51	78	51	1304	145.7	7.09	250.06	51				Pf02161, Pf08920, Pf12815, Pf13513	81898		Sf3b1	1		mRNA processing		1	0.972	1.052	1.028	1.064	1.075		488.4	59.1	70.4	60	64.9	63.4	65.7	66.4	61.7	Not Found	High	High	High	High	High
FALSE	High	Master Protein	P38647	Stress-70 protein, mitochondrial OS=Mus musculus OX=10090 GN=Hspa9 PE=1 SV=3	0	FALSE	270.393	63	46	132	45	679	73.4	6.07	429.92	46				Pf00012, Pf06723	15526	ENSMUSG00000024359.8	Hspa9	18	RNA degradation; Tuberculosis			2	0.998	1.027	1.067	1.01	1.124			130.5	114.9	120.9	124.5	129.3	122.5	136.2	121.2	Not Found	Not Found	High	High	High	High
FALSE	High	Master Protein	Q9ESD7	Dysferlin OS=Mus musculus OX=10090 GN=Dysf PE=1 SV=3	0	FALSE	270.353	38	64	78	63	2090	237.8	5.6	236.86	64				Pf00168, Pf06398, Pf08150, Pf08151, Pf08165	26903	ENSMUSG00000033788.15	Dysf	6			Smooth Muscle Contraction	2	0.756	0.77	0.783	0.798	0.982			58.4	127.1	121.1	123.3	125.3	127.7	157.2	160.1	Not Found	Not Found	High	High	High	High
FALSE	High	Master Protein	Q9D0E1	Heterogeneous nuclear ribonucleoprotein M OS=Mus musculus OX=10090 GN=Hnrnpm PE=1 SV=3	0	FALSE	268.303	65	46	135	46	729	77.6	8.63	419.2	46				Pf00076, Pf11532, Pf11608, Pf13893, Pf14259	76936	ENSMUSG00000059208.14	Hnrnpm	17	Spliceosome	mRNA processing	mRNA Splicing - Major Pathway; FGFR2 alternative splicing	11	1.082	1.076	1.085	1.056	1.04			145.3	97	129.3	128.6	129.7	126.2	124.3	119.5	Not Found	Not Found	High	High	High	High
FALSE	High	Master Protein	Q3U962	Collagen alpha-2(V) chain OS=Mus musculus OX=10090 GN=Col5a2 PE=1 SV=1	0	FALSE	264.737	52	48	66	48	1497	144.9	6.7	205.23	48				Pf00093, Pf01391, Pf01410, Pf14828	12832	ENSMUSG00000026042.16	Col5a2	1	Protein digestion and absorption	Focal Adhesion-PI3K-Akt-mTOR-signaling pathway; Focal Adhesion	ECM proteoglycans; Collagen chain trimerization; Integrin cell surface interactions; MET activates PTK2 signaling; NCAM1 interactions; Collagen degradation; Non-integrin membrane-ECM interactions; Signaling by PDGF; Assembly of collagen fibrils and other multimeric structures	23	0.718	0.744	0.768	0.817	0.861			97.4	176.8	106.2	110	113.6	120.8	127.3	147.9	Not Found	Not Found	High	High	High	High
FALSE	High	Master Protein	Q8BGQ7	Alanine--tRNA ligase, cytoplasmic OS=Mus musculus OX=10090 GN=Aars PE=1 SV=1	0	FALSE	262.948	56	45	93	45	968	106.8	5.67	285.52	45				Pf01411, Pf02272, Pf07973	234734	ENSMUSG00000031960.14	Aars	8	Aminoacyl-tRNA biosynthesis			1	1.198	1.157	1.094	1.081	0.991	363.4		97.2	65.8	87	84.1	79.5	78.5	72	72.6	High	High	High	High	High	High
FALSE	High	Master Protein	Q60597	2-oxoglutarate dehydrogenase, mitochondrial OS=Mus musculus OX=10090 GN=Ogdh PE=1 SV=3	0	FALSE	262.897	56	45	77	45	1023	116.4	6.83	254.54	45				Pf00676, Pf02779	18293	ENSMUSG00000020456.17	Ogdh	11	Tryptophan metabolism; Citrate cycle (TCA cycle); Metabolic pathways; Lysine degradation; Carbon metabolism	TCA Cycle; Amino Acid metabolism; Tryptophan metabolism	Lysine catabolism; Citric acid cycle (TCA cycle); Glyoxylate metabolism and glycine degradation	16	0.96	1.006	1.019	1.011	1.087			98.2	191	112.2	117.5	119.1	118.1	127	116.9	Not Found	Not Found	High	High	High	High
FALSE	High	Master Protein	P19324	Serpin H1 OS=Mus musculus OX=10090 GN=Serpinh1 PE=1 SV=3	0	FALSE	261.111	65	26	127	26	417	46.5	8.82	464.64	26				Pf00079	12406	ENSMUSG00000070436.12	Serpinh1	7		Endochondral Ossification	Collagen biosynthesis and modifying enzymes	4	0.959	0.964	0.98	0.945	0.98		322.5	96.8	61.1	85.5	85.9	87.4	84.3	87.4	89.2	Not Found	High	High	High	High	High
FALSE	High	Master Protein	Q3TXS7	26S proteasome non-ATPase regulatory subunit 1 OS=Mus musculus OX=10090 GN=Psmd1 PE=1 SV=1	0	FALSE	260.934	52	42	73	42	953	105.7	5.39	261.17	42				Pf01851, Pf13513, Pf13646	70247	ENSMUSG00000026229.17	Psmd1	1	Proteasome; Epstein-Barr virus infection	TNF-alpha NF-kB Signaling Pathway; Proteasome Degradation	The role of GTSE1 in G2/M progression after G2 checkpoint; CDT1 association with the CDC6:ORC:origin complex; Ubiquitin Mediated Degradation of Phosphorylated Cdc25A; RUNX1 regulates transcription of genes involved in differentiation of HSCs; Degradation of beta-catenin by the destruction complex; Autodegradation of the E3 ubiquitin ligase COP1; UCH proteinases; MAPK6/MAPK4 signaling; SCF-beta-Tr…	130	1.041	1.003	0.983	0.979	0.941		285.5	99.5	85.5	92.7	89.3	87.5	87.2	83.8	89	Not Found	High	High	High	High	High
FALSE	High	Master Protein	Q9JIF7	Coatomer subunit beta OS=Mus musculus OX=10090 GN=Copb1 PE=1 SV=1	0	FALSE	259.915	56	47	90	47	953	107	6	265.64	47				Pf01602, Pf07718, Pf14806	70349	ENSMUSG00000030754.9	Copb1	7			COPI-mediated anterograde transport; COPI-dependent Golgi-to-ER retrograde traffic; Neutrophil degranulation	14	1.055	1.004	0.978	0.991	0.913			119.9	155.9	128.6	122.5	119.2	120.8	111.3	121.9	Not Found	Not Found	High	High	High	High
FALSE	High	Master Protein	Q9QYR6	Microtubule-associated protein 1A OS=Mus musculus OX=10090 GN=Map1a PE=1 SV=2	0	FALSE	257.915	27	69	79	68	2776	300	5	239.05	69				Pf02463	17754	ENSMUSG00000027254.13	Map1a; Mtap1a	2				0	0.996	1.007	0.957	1.01	0.925			132.9	63.5	135.8	137.3	130.4	137.7	126.1	136.3	Not Found	Not Found	High	High	High	High
FALSE	High	Master Protein	P14211	Calreticulin OS=Mus musculus OX=10090 GN=Calr PE=1 SV=1	0	FALSE	256.989	75	32	146	32	416	48	4.49	537.34	32				Pf00262	12317	ENSMUSG00000003814.8	Calr	8	Chagas disease (American trypanosomiasis); HTLV-I infection; Phagosome; Antigen processing and presentation; Protein processing in endoplasmic reticulum	Calcium Regulation in the Cardiac Cell	Calnexin/calreticulin cycle; Scavenging by Class A Receptors; ER-Phagosome pathway; Antigen Presentation: Folding, assembly and peptide loading of class I MHC	20	0.931	0.924	0.934	0.923	1.004		152.8	126.8	83.4	103.8	102.9	104.1	102.8	111.8	111.4	Not Found	High	High	High	High	High
FALSE	High	Master Protein	Q6ZQ38	Cullin-associated NEDD8-dissociated protein 1 OS=Mus musculus OX=10090 GN=Cand1 PE=1 SV=2	0	FALSE	255.329	50	56	102	52	1230	136.2	5.78	307.99	56				Pf08623, Pf12755, Pf13513	71902	ENSMUSG00000020114.12	Cand1	10			Neddylation; Neutrophil degranulation; Iron uptake and transport	8	1.141	1.093	1.066	1.048	0.972	85.5	569.4	48.6	35.8	47.1	45.1	44	43.2	40.1	41.3	High	High	High	High	High	High
FALSE	High	Master Protein	P10126	Elongation factor 1-alpha 1 OS=Mus musculus OX=10090 GN=Eef1a1 PE=1 SV=3	0	FALSE	252.779	74	28	235	28	462	50.1	9.01	877.85	28				Pf00009, Pf03143, Pf03144	13627	ENSMUSG00000037742.14	Eef1a1; LOC101056619	9	Legionellosis; RNA transport	Translation Factors; EGFR1 Signaling Pathway		4	1.015	0.981	1.009	1.028	0.98	82.5	111.5	122.5	68.8	103.8	100.3	103.1	105.1	100.2	102.2	High	High	High	High	High	High
FALSE	High	Master Protein	Q8BKC5	Importin-5 OS=Mus musculus OX=10090 GN=Ipo5 PE=1 SV=3	0	FALSE	252.635	58	45	70	44	1097	123.5	4.93	231.31	45				Pf02985, Pf12755, Pf13513, Pf13646	70572	ENSMUSG00000030662.9	Ipo5	14				0	1.192	1.122	1.121	1.051	1.001			128.9	103.8	141	132.7	132.6	124.3	118.4	118.3	Not Found	Not Found	High	High	High	High
FALSE	High	Master Protein	ENSEMBL:ENSBTAP00000007350	(Bos taurus) similar to Complement C4-A precursor	0	TRUE	252.46	42	55	79	12	1742	192.9	7.44	243.64	55												0	0.306	0.518	0.706	0.763	0.853			53.6	163.7	57.7	97.8	133.3	144	161.1	188.9	Not Found	Not Found	High	High	High	High
FALSE	High	Master Protein	Q8BMK4	Cytoskeleton-associated protein 4 OS=Mus musculus OX=10090 GN=Ckap4 PE=1 SV=2	0	FALSE	252.232	71	42	93	42	575	63.7	5.64	331.66	42				Pf13166	216197	ENSMUSG00000046841.5	Ckap4	10	Protein processing in endoplasmic reticulum		Regulation of Insulin-like Growth Factor (IGF) transport and uptake by Insulin-like Growth Factor Binding Proteins (IGFBPs); Neutrophil degranulation; Post-translational protein phosphorylation; Surfactant metabolism	9	0.927	1.011	1.048	1.072	1.153		354.5	86	65.3	73.7	80.4	83.4	85.3	91.7	79.6	Not Found	High	High	High	High	High
FALSE	High	Master Protein	Q78PY7	Staphylococcal nuclease domain-containing protein 1 OS=Mus musculus OX=10090 GN=Snd1 PE=1 SV=1	0	FALSE	252.005	56	45	100	45	910	102	7.43	322.38	45				Pf00565, Pf00567	56463	ENSMUSG00000001424.14	Snd1	6	Epstein-Barr virus infection; Viral carcinogenesis			2	1.109	1.065	1.133	1.033	1.03			121.2	98.8	135.8	130.4	138.8	126.5	126.1	122.5	Not Found	Not Found	High	High	High	High
FALSE	High	Master Protein	O70318	Band 4.1-like protein 2 OS=Mus musculus OX=10090 GN=Epb41l2 PE=1 SV=2	0	FALSE	251.951	55	51	76	47	988	109.9	5.43	253.18	51				Pf00373, Pf04382, Pf05902, Pf08736, Pf09379, Pf09380	13822	ENSMUSG00000019978.16	Epb4.1l2; Epb41l2	10	Tight junction	Splicing factor NOVA regulated synaptic proteins	Neurexins and neuroligins	5	0.873	0.839	0.809	0.84	0.918		282	87.3	74.4	92	88.4	85.3	88.5	96.7	105.4	Not Found	High	High	High	High	High
FALSE	High	Master Protein	Q922D8	C-1-tetrahydrofolate synthase, cytoplasmic OS=Mus musculus OX=10090 GN=Mthfd1 PE=1 SV=4	0	FALSE	251.632	56	45	64	44	935	101.1	7.14	234	45				Pf00763, Pf01268, Pf02882	108156	ENSMUSG00000021048.7	Mthfd1	12	Metabolic pathways; One carbon pool by folate	One Carbon Metabolism	Metabolism of folate and pterines	7	1.208	1.185	1.151	1.09	1.019			165.3	69.7	138.9	136.3	132.3	125.4	117.2	115	Not Found	Not Found	High	High	High	High
FALSE	High	Master Protein	P02468	Laminin subunit gamma-1 OS=Mus musculus OX=10090 GN=Lamc1 PE=1 SV=2	0	FALSE	249.08	37	49	62	49	1607	177.2	5.21	214.26	49				Pf00052, Pf00053, Pf00055, Pf01576, Pf05483, Pf05557, Pf06008, Pf06160, Pf08317, Pf13514	226519		Lamc1	1		Focal Adhesion-PI3K-Akt-mTOR-signaling pathway; Inflammatory Response Pathway; Alpha6-Beta4 Integrin Signaling Pathway; Focal Adhesion		4	0.757	0.767	0.817	0.872	0.962			93.2	122.3	114.8	116.3	123.8	132.2	145.8	151.6	Not Found	Not Found	High	High	High	High
FALSE	High	Master Protein	Q921M3	Splicing factor 3B subunit 3 OS=Mus musculus OX=10090 GN=Sf3b3 PE=1 SV=1	0	FALSE	248.385	46	46	73	46	1217	135.5	5.26	256.35	46				Pf03178, Pf10433	101943	ENSMUSG00000033732.10	Sf3b3	8	Spliceosome	mRNA processing	mRNA Splicing - Major Pathway; mRNA Splicing - Minor Pathway	7	1.034	0.998	1	0.979	1.006	316.4		99.1	74.4	87.7	84.6	84.8	83	85.3	84.8	High	Not Found	High	High	High	High
FALSE	High	Master Protein	O70133	ATP-dependent RNA helicase A OS=Mus musculus OX=10090 GN=Dhx9 PE=1 SV=2	0	FALSE	247.341	39	45	85	45	1380	149.4	6.83	298.19	45				Pf00035, Pf00270, Pf00271, Pf04408, Pf07717	13211		Dhx9	1		PluriNetWork; mRNA processing		2	1.004	1.027	1.035	1.021	1.029	238.3		108.6	74.7	95	97.1	97.9	96.6	97.3	94.6	High	Not Found	High	High	High	High
FALSE	High	Master Protein	Q61687	Transcriptional regulator ATRX OS=Mus musculus OX=10090 GN=Atrx PE=1 SV=3	0	FALSE	247.21	24	53	62	53	2476	278.4	6.68	188.4	53				Pf00176, Pf00271	22589	ENSMUSG00000031229.16	Atrx	X		PluriNetWork		1	0.998	0.991	1.029	1.014	1.084			88.4	131.8	127.3	126.3	131.2	129.3	138.2	127.5	Not Found	Not Found	High	High	High	High
FALSE	High	Master Protein	Q6NZJ6	Eukaryotic translation initiation factor 4 gamma 1 OS=Mus musculus OX=10090 GN=Eif4g1 PE=1 SV=1	0	FALSE	247.127	35	53	86	45	1600	176	5.4	265.83	53				Pf00566, Pf02020, Pf02847, Pf02854	208643	ENSMUSG00000045983.15	Eif4g1	16	Viral myocarditis; RNA transport	Translation Factors	L13a-mediated translational silencing of Ceruloplasmin expression; mTORC1-mediated signalling; Nonsense Mediated Decay (NMD) independent of the Exon Junction Complex (EJC); Nonsense Mediated Decay (NMD) enhanced by the Exon Junction Complex (EJC); Ribosomal scanning and start codon recognition; GTP hydrolysis and joining of the 60S ribosomal subunit; ISG15 antiviral mechanism; AUF1 (hnRNP D0) bin…	28	0.919	0.916	0.917	0.956	0.909			153.8	80.6	125.2	124.8	125	130.3	123.9	136.3	Not Found	Not Found	High	High	High	High
FALSE	High	Master Protein	Q61699	Heat shock protein 105 kDa OS=Mus musculus OX=10090 GN=Hsph1 PE=1 SV=2	0	FALSE	246.217	64	47	76	43	858	96.3	5.53	237.67	47				Pf00012	15505	ENSMUSG00000029657.15	Hsph1	5	Protein processing in endoplasmic reticulum			1	0.951	0.897	0.878	0.895	0.96			136.8	131.5	124.6	117.7	115.1	117.4	125.8	131.1	Not Found	Not Found	High	High	High	High
FALSE	High	Master Protein	P02469	Laminin subunit beta-1 OS=Mus musculus OX=10090 GN=Lamb1 PE=1 SV=3	0	FALSE	244.45	38	61	75	60	1786	197	4.94	233.32	61				Pf00038, Pf00053, Pf00055, Pf01442, Pf01576, Pf05557, Pf05698, Pf06008, Pf07111, Pf08317, Pf08647, Pf09731, Pf13476, Pf13868, Pf15346	16777	ENSMUSG00000002900.16	Lamb1	12		Focal Adhesion-PI3K-Akt-mTOR-signaling pathway; Inflammatory Response Pathway; Alpha6-Beta4 Integrin Signaling Pathway; Focal Adhesion	Regulation of Insulin-like Growth Factor (IGF) transport and uptake by Insulin-like Growth Factor Binding Proteins (IGFBPs); MET activates PTK2 signaling; Laminin interactions; Post-translational protein phosphorylation	15	0.718	0.73	0.764	0.793	0.9			132.2	71.6	116.6	118.5	124	128.7	146.1	162.4	Not Found	Not Found	High	High	High	High
FALSE	High	Master Protein	P17182	Alpha-enolase OS=Mus musculus OX=10090 GN=Eno1 PE=1 SV=3	0	FALSE	244.254	80	31	220	24	434	47.1	6.8	693.55	31				Pf00113, Pf03952, Pf13378	13806; 433182	ENSMUSG00000059040.4; ENSMUSG00000063524.13	Eno1; Gm5506; Eno1b	4; 18	RNA degradation; Metabolic pathways; Biosynthesis of amino acids; Glycolysis / Gluconeogenesis; HIF-1 signaling pathway; Carbon metabolism	Glycolysis and Gluconeogenesis	Gluconeogenesis; Glycolysis	12	1.341	1.434	1.281	1.258	1.017			163.1	80.5	138.4	147.9	132.1	129.8	105	103.2	Not Found	Not Found	High	High	High	High
FALSE	High	Master Protein	Q05D44	Eukaryotic translation initiation factor 5B OS=Mus musculus OX=10090 GN=Eif5b PE=1 SV=2	0	FALSE	243.954	43	49	64	49	1216	137.5	5.59	220.28	49				Pf00009, Pf01926, Pf03144, Pf11987, Pf14578	226982	ENSMUSG00000026083.12	Eif5b	1	RNA transport		Cap-dependent Translation Initiation; GTP hydrolysis and joining of the 60S ribosomal subunit	6	1.028	1.085	1.011	1.047	0.968		216.5	112.1	62.3	102	107.6	100.3	103.9	96.1	99.2	Not Found	High	High	High	High	High
FALSE	High	Master Protein	P09411	Phosphoglycerate kinase 1 OS=Mus musculus OX=10090 GN=Pgk1 PE=1 SV=4	0	FALSE	243.912	79	30	107	24	417	44.5	7.9	360.97	30				Pf00162	18655	ENSMUSG00000062070.12	Pgk1	X	Metabolic pathways; Biosynthesis of amino acids; Glycolysis / Gluconeogenesis; HIF-1 signaling pathway; Carbon metabolism	Glycolysis and Gluconeogenesis	Gluconeogenesis; Glycolysis	11	1.482	1.594	1.512	1.39	1.106		373.4	92.7	63.7	86.2	92.7	87.9	80.9	64.3	58.2	Not Found	High	High	High	High	High
FALSE	High	Master Protein	P37889	Fibulin-2 OS=Mus musculus OX=10090 GN=Fbln2 PE=1 SV=2	0	FALSE	243.319	42	36	82	36	1221	131.7	4.68	286.14	36				Pf01821, Pf07645, Pf12662, Pf14670	14115	ENSMUSG00000064080.12	Fbln2	6			Molecules associated with elastic fibres	3	0.724	0.733	0.808	0.863	0.931			111.3	89.3	114.4	115.8	127.6	136.4	147.1	158	Not Found	Not Found	High	High	High	High
FALSE	High	Master Protein	P99024	Tubulin beta-5 chain OS=Mus musculus OX=10090 GN=Tubb5 PE=1 SV=1	0	FALSE	242.708	75	27	266	5	444	49.6	4.89	828.04	27				Pf00091, Pf03953, Pf10644	22154	ENSMUSG00000001525.10	Tubb5	17	Phagosome; Gap junction		Anchoring of the basal body to the plasma membrane; AURKA Activation by TPX2; Loss of Nlp from mitotic centrosomes; Recruitment of mitotic centrosome proteins and complexes; Regulation of PLK1 Activity at G2/M Transition; Neutrophil degranulation; Recruitment of NuMA to mitotic centrosomes	21	1.28	1.221	1.158	1.119	1.051			140.2	98.7	142.7	136.1	129.1	124.7	117.1	111.5	Not Found	Not Found	High	High	High	High
FALSE	High	Master Protein	Q8CAQ8	MICOS complex subunit Mic60 OS=Mus musculus OX=10090 GN=Immt PE=1 SV=1	0	FALSE	239.975	63	43	72	43	757	83.8	6.61	242.48	43				Pf09731	76614	ENSMUSG00000052337.15	Immt	6				0	1.002	1.135	1.165	1.164	1.201		216.7	91.4	57.6	95.4	108	110.8	110.7	114.3	95.2	Not Found	High	High	High	High	High
FALSE	High	Master Protein	Q8BX70	Vacuolar protein sorting-associated protein 13C OS=Mus musculus OX=10090 GN=Vps13c PE=1 SV=2	0	FALSE	238.961	21	65	67	65	3748	419.8	6.81	177.11	65				Pf06650, Pf12624	320528	ENSMUSG00000035284.10	Vps13c	9				0	1.08	1.07	1.024	1.005	0.939			82.2	247.6	118.3	117.2	112.2	110.1	102.9	109.5	Not Found	Not Found	High	High	High	High
FALSE	High	Master Protein	P68372	Tubulin beta-4B chain OS=Mus musculus OX=10090 GN=Tubb4b PE=1 SV=1	0	FALSE	238.355	75	26	247	3	445	49.8	4.89	748.73	26				Pf00091, Pf03953, Pf10644	227613	ENSMUSG00000036752.4	Tubb4b	2	Phagosome; Gap junction		Anchoring of the basal body to the plasma membrane; Intraflagellar transport; Hedgehog 'on' state; AURKA Activation by TPX2; Loss of Nlp from mitotic centrosomes; Recruitment of mitotic centrosome proteins and complexes; Hedgehog 'off' state; Regulation of PLK1 Activity at G2/M Transition; Neutrophil degranulation; Recruitment of NuMA to mitotic centrosomes	26	1.318	1.347	1.216	1.182	1.084			176.6	35.6	145.3	148.5	134.1	130.2	119.5	110.2	Not Found	Not Found	High	High	High	High
FALSE	High	Master Protein	Q9QUR6	Prolyl endopeptidase OS=Mus musculus OX=10090 GN=Prep PE=1 SV=1	0	FALSE	238.077	69	40	69	40	710	80.7	5.73	240.94	40				Pf00326, Pf02897	19072	ENSMUSG00000019849.11	Prep	10	Renin-angiotensin system			1	1.271	1.217	1.149	1.148	1.016			153.5	102.1	139.1	133.2	125.8	125.7	111.2	109.4	Not Found	Not Found	High	High	High	High
FALSE	High	Master Protein	O08788	Dynactin subunit 1 OS=Mus musculus OX=10090 GN=Dctn1 PE=1 SV=3	0	FALSE	236.285	46	49	60	49	1281	141.6	5.9	197.34	49				Pf01302, Pf05622, Pf05667, Pf06160, Pf12128, Pf12455, Pf13166, Pf15035	13191	ENSMUSG00000031865.16	Dctn1	6	Huntington's disease; Vasopressin-regulated water reabsorption		Anchoring of the basal body to the plasma membrane; AURKA Activation by TPX2; Loss of Nlp from mitotic centrosomes; Recruitment of mitotic centrosome proteins and complexes; COPI-mediated anterograde transport; Regulation of PLK1 Activity at G2/M Transition; Recruitment of NuMA to mitotic centrosomes; HSP90 chaperone cycle for steroid hormone receptors (SHR); COPI-independent Golgi-to-ER retrogra…	35	1.066	1.063	1.026	1.028	0.958	597.3		49.2	61	50.8	50.6	48.9	49	45.6	47.6	High	Not Found	High	High	High	High
FALSE	High	Master Protein	Q04857	Collagen alpha-1(VI) chain OS=Mus musculus OX=10090 GN=Col6a1 PE=1 SV=1	0	FALSE	236.135	50	38	74	38	1025	108.4	5.36	246.66	38				Pf00092, Pf01391, Pf13519, Pf13768	12833	ENSMUSG00000001119.7	Col6a1	10	Focal adhesion; Protein digestion and absorption; ECM-receptor interaction; PI3K-Akt signaling pathway		ECM proteoglycans; Collagen chain trimerization; Integrin cell surface interactions; NCAM1 interactions; Collagen degradation; Signaling by PDGF; Assembly of collagen fibrils and other multimeric structures	20	0.692	0.679	0.769	0.874	0.908		222.6	74.7	85.4	86.8	85.2	96.4	109.6	113.9	125.4	Not Found	High	High	High	High	High
FALSE	High	Master Protein	Q8BHN3	Neutral alpha-glucosidase AB OS=Mus musculus OX=10090 GN=Ganab PE=1 SV=1	0	FALSE	235.881	47	37	74	37	944	106.8	6.06	255.43	37				Pf01055, Pf13802	14376		Ganab	19	Metabolic pathways; N-Glycan biosynthesis; Protein processing in endoplasmic reticulum		Calnexin/calreticulin cycle	8	0.942	0.959	0.988	0.957	0.986	286.4		87.7	51	92.8	94.5	97.4	94.3	97.2	98.6	High	Not Found	High	High	High	High
FALSE	High	Master Protein	Q9EPU0	Regulator of nonsense transcripts 1 OS=Mus musculus OX=10090 GN=Upf1 PE=1 SV=2	0	FALSE	235.477	52	46	56	46	1124	123.9	6.61	205.97	46				Pf04851, Pf09416, Pf13086, Pf13087, Pf13245, Pf13604	19704	ENSMUSG00000058301.8	Upf1	8	mRNA surveillance pathway; RNA transport		Nonsense Mediated Decay (NMD) independent of the Exon Junction Complex (EJC); Nonsense Mediated Decay (NMD) enhanced by the Exon Junction Complex (EJC)	6	1.015	1.032	1.028	1.035	0.985			131.9	71.3	132.8	134.9	134.4	135.3	128.7	130.7	Not Found	Not Found	High	High	High	High
FALSE	High	Master Protein	O08810	116 kDa U5 small nuclear ribonucleoprotein component OS=Mus musculus OX=10090 GN=Eftud2 PE=1 SV=1	0	FALSE	235.246	59	42	66	41	971	109.3	5	218.24	42				Pf00009, Pf00679, Pf03144, Pf03764, Pf14492	20624	ENSMUSG00000020929.14	Eftud2	11	Spliceosome	mRNA processing	mRNA Splicing - Major Pathway; mRNA Splicing - Minor Pathway	7	1.069	1.036	1.07	1.017	1.071			127.8	170.3	119.8	116.1	119.9	114	120	112.1	Not Found	Not Found	High	High	High	High
FALSE	High	Master Protein	Q64514	Tripeptidyl-peptidase 2 OS=Mus musculus OX=10090 GN=Tpp2 PE=1 SV=3	0	FALSE	234.291	48	49	69	49	1262	139.8	6.58	223.31	49				Pf00082, Pf12580, Pf13739	22019	ENSMUSG00000041763.14	Tpp2	1			Antigen processing: Ubiquitination & Proteasome degradation	4	1.018	0.982	0.996	0.975	0.988			118.7	118.4	130.3	125.7	127.5	124.8	126.5	128	Not Found	Not Found	High	High	High	High
FALSE	High	Master Protein	P40142	Transketolase OS=Mus musculus OX=10090 GN=Tkt PE=1 SV=1	0	FALSE	233.388	68	34	96	34	623	67.6	7.5	328.7	34				Pf00456, Pf00676, Pf02779, Pf02780	21881	ENSMUSG00000021957.6	Tkt	14	Metabolic pathways; Biosynthesis of amino acids; Pentose phosphate pathway; Carbon metabolism	Pentose Phosphate Pathway	Pentose phosphate pathway (hexose monophosphate shunt); Insulin effects increased synthesis of Xylulose-5-Phosphate	10	1.247	1.21	1.22	1.102	1.122			166.9	64.8	138.8	134.7	135.8	122.7	124.9	111.3	Not Found	Not Found	High	High	High	High
FALSE	High	Master Protein	Q3UPL0	Protein transport protein Sec31A OS=Mus musculus OX=10090 GN=Sec31a PE=1 SV=2	0	FALSE	233.221	47	47	76	47	1230	133.5	6.76	249.01	47				Pf03154, Pf12931	69162	ENSMUSG00000035325.16	Sec31a	5	Protein processing in endoplasmic reticulum		Antigen Presentation: Folding, assembly and peptide loading of class I MHC; COPII (Coat Protein 2) Mediated Vesicle Transport; MHC class II antigen presentation	14	1.076	1.04	0.985	1.012	0.912			156	74.6	137.4	132.8	125.8	129.2	116.5	127.7	Not Found	Not Found	High	High	High	High
FALSE	High	Master Protein	Q61543	Golgi apparatus protein 1 OS=Mus musculus OX=10090 GN=Glg1 PE=1 SV=1	0	FALSE	231.966	48	48	71	48	1175	133.6	6.84	220.45	48				Pf00839	20340	ENSMUSG00000003316.14	Glg1	8	Cell adhesion molecules (CAMs)	TNF-alpha NF-kB Signaling Pathway	Cell surface interactions at the vascular wall	4	0.975	0.997	1.026	1.009	1.062		207.1	110.8	87.2	95.6	97.7	100.5	98.9	104.1	98	Not Found	High	High	High	High	High
FALSE	High	Master Protein	Q8VEK3	Heterogeneous nuclear ribonucleoprotein U OS=Mus musculus OX=10090 GN=Hnrnpu PE=1 SV=1	0	FALSE	231.876	45	39	113	39	800	87.9	6.24	361.84	39				Pf00622, Pf13671	51810	ENSMUSG00000039630.10; ENSMUSG00000111145.1	Hnrnpu	1; CHR_MG4281_PATCH	Spliceosome	PluriNetWork; mRNA processing	mRNA Splicing - Major Pathway	7	1.049	1.091	1.126	1.066	1.077	142.5	94.9	104.3	53.2	99	103	106.3	100.6	101.7	94.4	High	High	High	High	High	High
FALSE	High	Master Protein	P09103	Protein disulfide-isomerase OS=Mus musculus OX=10090 GN=P4hb PE=1 SV=2	0	FALSE	231.765	80	40	148	38	509	57	4.88	475.41	40				Pf00085, Pf01216, Pf13098, Pf13848, Pf13899, Pf13905	18453	ENSMUSG00000025130.11	P4hb	11	Protein processing in endoplasmic reticulum		Regulation of Insulin-like Growth Factor (IGF) transport and uptake by Insulin-like Growth Factor Binding Proteins (IGFBPs); Post-translational protein phosphorylation; Detoxification of Reactive Oxygen Species; Chylomicron assembly; Interleukin-12 family signaling; VLDL assembly; Hedgehog ligand biogenesis; Collagen biosynthesis and modifying enzymes	23	0.911	0.967	0.972	0.961	0.962			148	85.6	121	128.3	129	127.5	127.8	132.8	Not Found	Not Found	High	High	High	High
FALSE	High	Master Protein	Q9EQK5	Major vault protein OS=Mus musculus OX=10090 GN=Mvp PE=1 SV=4	0	FALSE	230.979	59	38	65	38	861	95.9	5.59	214.51	38				Pf01145, Pf01505, Pf11978	78388		Mvp	7				0	0.909	0.923	0.92	0.946	0.905		499.1	64	23	67.1	68.2	67.9	69.9	66.8	73.9	Not Found	High	High	High	High	High
FALSE	High	Master Protein	P01030	SWISS-PROT:P01030 (Bos taurus) similar to Complement C4-A precursor	0	TRUE	230.668	40	52	74	9	1741	192.7	7.43	227.49	52												0	0.536	0.602	0.773	0.882	0.927		818.9		70.9	12.5	14	18	20.6	21.6	23.3	Not Found	High	High	High	High	High
FALSE	High	Master Protein	Q3V1M1	Immunoglobulin superfamily member 10 OS=Mus musculus OX=10090 GN=Igsf10 PE=2 SV=2	0	FALSE	230.432	25	54	69	54	2594	285.4	9.29	215.7	54				Pf00047, Pf07679, Pf12799, Pf13855, Pf13895, Pf13927	242050	ENSMUSG00000036334.12	Igsf10	3				0	1.085	1.15	1.14	1.202	1.072		253	88.8	71.2	95.8	101.5	100.7	106.2	94.6	88.3	Not Found	High	High	High	High	High
FALSE	High	Master Protein	O88738	Baculoviral IAP repeat-containing protein 6 OS=Mus musculus OX=10090 GN=Birc6 PE=1 SV=2	0	FALSE	230.141	15	56	60	56	4882	531.8	6.07	168.02	56				Pf00179, Pf00653, Pf12356	12211	ENSMUSG00000024073.14	Birc6	17	Ubiquitin mediated proteolysis; Apoptosis - multiple species			2	0.987	1	1.015	1.006	0.961			59.6	203.8	121.8	123.4	125.2	124.1	118.6	123.4	Not Found	Not Found	High	High	High	High
FALSE	High	Master Protein	Q9Z1Q9	Valine--tRNA ligase OS=Mus musculus OX=10090 GN=Vars PE=1 SV=1	0	FALSE	229.739	47	47	78	47	1263	140.1	7.77	258.19	47				Pf00043, Pf00133, Pf08264, Pf09334, Pf13603	22321	ENSMUSG00000007029.16	Vars	17	Aminoacyl-tRNA biosynthesis			1	1.222	1.223	1.128	1.127	0.974			136.1	170.3	127	127.1	117.2	117.2	101.2	103.9	Not Found	Not Found	High	High	High	High
FALSE	High	Master Protein	P80314	T-complex protein 1 subunit beta OS=Mus musculus OX=10090 GN=Cct2 PE=1 SV=4	0	FALSE	229.435	79	35	95	35	535	57.4	6.4	264.1	35				Pf00118	12461	ENSMUSG00000034024.8	Cct2	10			Neutrophil degranulation; Cooperation of PDCL (PhLP1) and TRiC/CCT in G-protein beta folding; Association of TriC/CCT with target proteins during biosynthesis	8	1.082	1.054	1.019	1.03	0.954	442		92.6	42.4	74.5	72.6	70.2	71	65.7	68.9	High	Not Found	High	High	High	High
FALSE	High	Master Protein	P08775	DNA-directed RNA polymerase II subunit RPB1 OS=Mus musculus OX=10090 GN=Polr2a PE=1 SV=3	0	FALSE	228.381	35	59	64	59	1970	217	7.37	184.57	59				Pf00623, Pf04983, Pf04990, Pf04992, Pf04997, Pf04998, Pf05000	20020	ENSMUSG00000005198.15	Polr2a	11	Herpes simplex infection; RNA polymerase; Epstein-Barr virus infection; Metabolic pathways; Purine metabolism; Huntington's disease; Pyrimidine metabolism	Estrogen signaling; Purine metabolism; mRNA processing; Eukaryotic Transcription Initiation	mRNA Capping; RNA Polymerase II Transcription Initiation; Transcriptional regulation by small RNAs; RNA Polymerase II Pre-transcription Events; Formation of RNA Pol II elongation complex ; mRNA Splicing - Major Pathway; Formation of TC-NER Pre-Incision Complex; RNA Pol II CTD phosphorylation and interaction with CE; FGFR2 alternative splicing; mRNA Splicing - Minor Pathway; Dual incision in TC-NE…	45	0.995	0.996	1.038	1.023	1.012			111	161.3	119.4	119.5	124.6	122.8	121.5	120	Not Found	Not Found	High	High	High	High
FALSE	High	Master Protein	P55937	Golgin subfamily A member 3 OS=Mus musculus OX=10090 GN=Golga3 PE=1 SV=3	0	FALSE	228.136	42	46	49	46	1487	167.1	5.4	168.89	46				Pf01576, Pf02463, Pf04111, Pf04156, Pf07888, Pf09726, Pf10186, Pf12128, Pf13166	269682		Golga3	5				0	0.922	0.898	0.906	0.913	0.94			80.3	200	118.9	115.9	116.9	117.8	121.3	129	Not Found	Not Found	High	High	High	High
FALSE	High	Master Protein	Q00519	Xanthine dehydrogenase/oxidase OS=Mus musculus OX=10090 GN=Xdh PE=1 SV=5	0	FALSE	227.605	44	46	82	45	1335	146.5	7.56	239.11	46				Pf00941, Pf01315, Pf01799, Pf02738, Pf03450, Pf11715	22436	ENSMUSG00000024066.8	Xdh	17	Caffeine metabolism; Metabolic pathways; Purine metabolism; Drug metabolism - other enzymes; Peroxisome	Selenium Micronutrient Network; Folic Acid Network; Purine metabolism	Purine catabolism; Butyrophilin (BTN) family interactions	15	1.277	1.249	1.147	1.191	0.949			168.6	40.9	148.2	144.9	133.1	138.2	110.1	116	Not Found	Not Found	High	High	High	High
FALSE	High	Master Protein	Q3TLH4	Protein PRRC2C OS=Mus musculus OX=10090 GN=Prrc2c PE=1 SV=3	0	FALSE	227.116	24	57	68	54	2846	310.7	9.1	204.38	57				Pf07001	226562	ENSMUSG00000040225.15	Prrc2c	1				0	0.916	0.963	0.975	0.98	0.982			107	165.4	114.6	120.5	122	122.6	122.8	125.1	Not Found	Not Found	High	High	High	High
FALSE	High	Master Protein	Q9WTI7	Unconventional myosin-Ic OS=Mus musculus OX=10090 GN=Myo1c PE=1 SV=2	0	FALSE	226.481	53	48	87	48	1063	121.9	9.35	276.6	48				Pf00063, Pf06017	17913	ENSMUSG00000017774.19	Myo1c	11		Insulin Signaling	Regulation of actin dynamics for phagocytic cup formation; B-WICH complex positively regulates rRNA expression	9	0.878	0.862	0.839	0.88	0.943			134.1	85.6	126.9	124.5	121.3	127.1	136.2	144.5	Not Found	Not Found	High	High	High	High
FALSE	High	Master Protein	Q61768	Kinesin-1 heavy chain OS=Mus musculus OX=10090 GN=Kif5b PE=1 SV=3	0	FALSE	225.73	56	46	57	46	963	109.5	6.44	197.72	46				Pf00225, Pf01576, Pf02463, Pf03999, Pf04111, Pf04156, Pf05483, Pf05557, Pf05622, Pf06160, Pf07111, Pf07888, Pf10174, Pf12128, Pf13514, Pf14915	16573	ENSMUSG00000006740.13	Kif5b	18	Endocytosis; Dopaminergic synapse	Insulin Signaling		3	1.07	1.097	1.032	1.073	0.969			127	85.8	135	138.4	130.2	135.4	122.3	126.1	Not Found	Not Found	High	High	High	High
FALSE	High	Master Protein	Q8VDM4	26S proteasome non-ATPase regulatory subunit 2 OS=Mus musculus OX=10090 GN=Psmd2 PE=1 SV=1	0	FALSE	225.191	55	39	66	39	908	100.1	5.17	203.23	39				Pf01851	21762	ENSMUSG00000006998.15	Psmd2	16	Proteasome; Epstein-Barr virus infection	Proteasome Degradation	The role of GTSE1 in G2/M progression after G2 checkpoint; CDT1 association with the CDC6:ORC:origin complex; Ubiquitin Mediated Degradation of Phosphorylated Cdc25A; RUNX1 regulates transcription of genes involved in differentiation of HSCs; Degradation of beta-catenin by the destruction complex; Autodegradation of the E3 ubiquitin ligase COP1; UCH proteinases; MAPK6/MAPK4 signaling; SCF-beta-Tr…	129	1.052	1.035	1.002	1.01	0.94		234.2	114.9	65.6	101.9	100.3	97.1	97.9	91.1	96.9	Not Found	High	High	High	High	High
FALSE	High	Master Protein	Q8BY87	Ubiquitin carboxyl-terminal hydrolase 47 OS=Mus musculus OX=10090 GN=Usp47 PE=1 SV=2	0	FALSE	224.415	44	48	58	48	1376	157.4	5.11	192.53	48				Pf00443, Pf13423	74996	ENSMUSG00000059263.9	Usp47	7			Ub-specific processing proteases	4	1.03	1.034	1.013	1.064	0.953			73.7	177.4	126.6	127.1	124.5	130.7	117.1	122.9	Not Found	Not Found	High	High	High	High
FALSE	High	Master Protein	P26041	Moesin OS=Mus musculus OX=10090 GN=Msn PE=1 SV=3	0	FALSE	224.262	67	47	106	32	577	67.7	6.6	327.48	47				Pf00373, Pf00769, Pf09379, Pf09380	17698	ENSMUSG00000031207.16	Msn	X	Leukocyte transendothelial migration; Regulation of actin cytoskeleton; Proteoglycans in cancer; Measles	Regulation of Actin Cytoskeleton		5	1.037	1.113	1.017	1.078	0.932			163.5	59.1	130.5	140	128	135.6	117.3	125.8	Not Found	Not Found	High	High	High	High
FALSE	High	Master Protein	Q70FJ1	A-kinase anchor protein 9 OS=Mus musculus OX=10090 GN=Akap9 PE=1 SV=2	0	FALSE	223.605	18	64	67	62	3797	435.9	5.03	174.98	64				Pf05852, Pf10495, Pf12128, Pf13166	100986		Akap9	5		G Protein Signaling Pathways		1	1.06	1.039	1.055	1.019	1.006			69.9	318.1	105	102.9	104.5	100.9	99.6	99.1	Not Found	Not Found	High	High	High	High
FALSE	High	Master Protein	O55143	Sarcoplasmic/endoplasmic reticulum calcium ATPase 2 OS=Mus musculus OX=10090 GN=Atp2a2 PE=1 SV=2	0	FALSE	223.592	44	44	65	30	1044	114.8	5.34	229.06	44				Pf00122, Pf00689, Pf00690, Pf00702, Pf08282, Pf12710, Pf13246	11938	ENSMUSG00000029467.15	Atp2a2	5	Hypertrophic cardiomyopathy (HCM); Pancreatic secretion; Arrhythmogenic right ventricular cardiomyopathy (ARVC); Dilated cardiomyopathy; Thyroid hormone signaling pathway; cGMP-PKG signaling pathway; Calcium signaling pathway; Alzheimer's disease; Cardiac muscle contraction; cAMP signaling pathway; Adrenergic signaling in cardiomyocytes	Alzheimers Disease; Myometrial Relaxation and Contraction Pathways; Calcium Regulation in the Cardiac Cell	Ion transport by P-type ATPases; Ion homeostasis; Reduction of cytosolic Ca++ levels	24	0.825	0.889	0.898	0.994	1.084		336	78.8	69.7	74.7	80.6	81.4	90.1	98.2	90.6	Not Found	High	High	High	High	High
FALSE	High	Master Protein	P80316	T-complex protein 1 subunit epsilon OS=Mus musculus OX=10090 GN=Cct5 PE=1 SV=1	0	FALSE	223.258	74	35	84	34	541	59.6	6.02	274.86	35				Pf00118	12465	ENSMUSG00000022234.14	Cct5	15			Cooperation of PDCL (PhLP1) and TRiC/CCT in G-protein beta folding; Association of TriC/CCT with target proteins during biosynthesis	5	1.071	1.034	1.001	1.016	0.958			155.1	98.2	131.6	126.9	122.9	124.7	117.7	122.8	Not Found	Not Found	High	High	High	High
FALSE	High	Master Protein	P80318	T-complex protein 1 subunit gamma OS=Mus musculus OX=10090 GN=Cct3 PE=1 SV=1	0	FALSE	222.292	63	35	101	35	545	60.6	6.7	314.49	35				Pf00118	12462	ENSMUSG00000001416.13	Cct3	3			Cooperation of PDCL (PhLP1) and TRiC/CCT in G-protein beta folding; Association of TriC/CCT with target proteins during biosynthesis	5	1.086	1.073	1.045	1.053	0.945			133.4	148.4	125.7	124.3	121	122	109.4	115.8	Not Found	Not Found	High	High	High	High
FALSE	High	Master Protein	Q60847	Collagen alpha-1(XII) chain OS=Mus musculus OX=10090 GN=Col12a1 PE=2 SV=3	0	FALSE	220.447	25	61	62	61	3120	340	5.64	175.28	61				Pf00041, Pf00092, Pf13519	12816		Col12a1	9	Protein digestion and absorption		Collagen chain trimerization; Collagen degradation; Assembly of collagen fibrils and other multimeric structures	8	1.254	1.29	1.185	1.183	1.07			95	150.5	135.5	139.4	128.1	127.9	115.6	108.1	Not Found	Not Found	High	High	High	High
FALSE	High	Master Protein	Q3U1J4	DNA damage-binding protein 1 OS=Mus musculus OX=10090 GN=Ddb1 PE=1 SV=2	0	FALSE	220.338	43	43	83	43	1140	126.8	5.26	261.76	43				Pf03178, Pf10433	13194	ENSMUSG00000024740.9	Ddb1	19	Ubiquitin mediated proteolysis; Hepatitis B; Nucleotide excision repair; Viral carcinogenesis	PluriNetWork	Dual incision in TC-NER; Recognition of DNA damage by PCNA-containing replication complex; Dual Incision in GG-NER; DNA Damage Recognition in GG-NER; Formation of Incision Complex in GG-NER; Neddylation; Formation of TC-NER Pre-Incision Complex; Gap-filling DNA repair synthesis and ligation in TC-NER	20	1.031	0.992	1.024	1.04	0.967		198.3	110.4	89.9	102.4	98.6	101.8	103.3	96.1	99.3	Not Found	High	High	High	High	High
FALSE	High	Master Protein	P02769	SWISS-PROT:P02769 (Bos taurus) Bovine serum albumin precursor	0	TRUE	219.952	65	39	70	39	607	69.2	6.18	226.46	39				Pf00273	280717		ALB	6	Thyroid hormone synthesis			1	0.492	0.966	1.434	1.091	1.109			23.6	214	61.6	120.9	179.4	136.5	138.7	125.2	Not Found	High	High	High	High	High
FALSE	High	Master Protein	Q8CG48	Structural maintenance of chromosomes protein 2 OS=Mus musculus OX=10090 GN=Smc2 PE=1 SV=2	0	FALSE	218.215	46	50	57	50	1191	134.2	8.41	183.32	50				Pf01576, Pf02463, Pf04111, Pf05911, Pf06470, Pf09321, Pf09726, Pf12128, Pf13166, Pf13175, Pf13304, Pf13476, Pf13555, Pf14362	14211	ENSMUSG00000028312.19	Smc2	4			Condensation of Prometaphase Chromosomes; Condensation of Prophase Chromosomes	7	1.298	1.311	1.248	1.197	1.066			140.1	106.2	137.4	138.7	132.1	126.7	112.9	105.8	Not Found	Not Found	High	High	High	High
FALSE	High	Master Protein	Q99MD9	Nuclear autoantigenic sperm protein OS=Mus musculus OX=10090 GN=Nasp PE=1 SV=2	0	FALSE	217.179	54	34	71	34	773	83.9	4.37	248.45	34				Pf10516, Pf13414, Pf13424	50927		Nasp	4				0	1.315	1.308	1.213	1.195	1.032		205.9	138.1	48.9	113	112.4	104.3	102.7	88.7	85.9	Not Found	High	High	High	High	High
FALSE	High	Master Protein	P25206	DNA replication licensing factor MCM3 OS=Mus musculus OX=10090 GN=Mcm3 PE=1 SV=2	0	FALSE	216.931	62	43	58	43	812	91.5	5.55	206.01	43				Pf00493, Pf01078, Pf07728, Pf14551	17215	ENSMUSG00000041859.10	Mcm3	1	DNA replication; Cell cycle	DNA Replication; G1 to S cell cycle control	Removal of licensing factors from origins; Activation of the pre-replicative complex; Assembly of the pre-replicative complex; Orc1 removal from chromatin; M/G1 Transition; Activation of ATR in response to replication stress; Regulation of DNA replication	22	1.231	1.249	1.202	1.146	1.081			145.8	94.9	135.3	137.2	132.1	126	118.8	109.9	Not Found	Not Found	High	High	High	High
FALSE	High	Master Protein	Q9Z110	Delta-1-pyrroline-5-carboxylate synthase OS=Mus musculus OX=10090 GN=Aldh18a1 PE=1 SV=2	0	FALSE	216.784	63	39	85	39	795	87.2	7.55	264.62	39				Pf00171, Pf00696	56454	ENSMUSG00000025007.13	Aldh18a1	19	Arginine and proline metabolism; Metabolic pathways; Biosynthesis of amino acids		Amino acid synthesis and interconversion (transamination)	6	0.982	0.971	1.01	0.997	1.058			126.5	123.4	122.4	121.1	125.9	124.2	131.9	124.6	Not Found	Not Found	High	High	High	High
FALSE	High	Master Protein	Q8BI84	Transport and Golgi organization protein 1 homolog OS=Mus musculus OX=10090 GN=Mia3 PE=1 SV=2	0	FALSE	215.725	31	56	64	56	1930	213.5	4.75	196.98	56				Pf02463, Pf05483, Pf05557, Pf05622, Pf06409, Pf07653, Pf10174, Pf11559, Pf13166, Pf13851	338366		Mia3	1				0	0.907	0.993	1.002	1.03	1.075			102.3	115.5	118.1	129.2	130.4	134.1	140	130.2	Not Found	Not Found	High	High	High	High
FALSE	High	Master Protein	Q61595	Kinectin OS=Mus musculus OX=10090 GN=Ktn1 PE=1 SV=1	0	FALSE	214.867	41	50	53	50	1327	152.5	5.86	172.15	50				Pf04156, Pf05557, Pf12128	16709		Ktn1	14		TNF-alpha NF-kB Signaling Pathway		1	0.943	1.046	1.023	1.074	1.108			68.1	195.6	112.1	124.3	121.6	127.7	131.7	118.9	Not Found	Not Found	High	High	High	High
FALSE	High	Master Protein	Q9Z1Z0	General vesicular transport factor p115 OS=Mus musculus OX=10090 GN=Uso1 PE=1 SV=2	0	FALSE	214.519	47	39	68	39	959	106.9	4.93	226.05	39				Pf04869, Pf04871, Pf13514	56041	ENSMUSG00000029407.10	Uso1	5			COPI-mediated anterograde transport; COPII (Coat Protein 2) Mediated Vesicle Transport	9	0.931	0.924	0.883	0.923	0.891			143.8	114.3	124.4	123.4	117.9	123.4	119	133.6	Not Found	Not Found	High	High	High	High
FALSE	High	Master Protein	Q8K411	Presequence protease, mitochondrial OS=Mus musculus OX=10090 GN=Pitrm1 PE=1 SV=1	0	FALSE	214.16	53	45	68	45	1036	117.3	7.2	230.58	45				Pf00675, Pf05193, Pf08367	69617	ENSMUSG00000021193.9	Pitrm1	13				0	1.002	1.077	1.096	1.07	1.109	283.5	173	66.8	47.8	67.6	72.7	74	72.2	74.9	67.5	High	High	High	High	High	High
FALSE	High	Master Protein	O55029	Coatomer subunit beta' OS=Mus musculus OX=10090 GN=Copb2 PE=1 SV=2	0	FALSE	213.392	56	42	64	42	905	102.4	5.3	213.8	42				Pf00400, Pf04053	50797	ENSMUSG00000032458.6	Copb2	9			COPI-mediated anterograde transport; COPI-dependent Golgi-to-ER retrograde traffic	11	1.041	1.025	0.966	1.005	0.911		195.7	118.6	66.5	108.4	106.7	100.6	104.7	94.8	104.1	Not Found	High	High	High	High	High
FALSE	High	Master Protein	P10107	Annexin A1 OS=Mus musculus OX=10090 GN=Anxa1 PE=1 SV=2	0	FALSE	213.383	73	29	148	28	346	38.7	7.37	462.59	29				Pf00191	16952	ENSMUSG00000024659.14	Anxa1	19		Spinal Cord Injury; Prostaglandin Synthesis and Regulation	Formyl peptide receptors bind formyl peptides and many other ligands; G alpha (i) signalling events; Gastrin-CREB signalling pathway via PKC and MAPK	12	1.516	1.553	1.523	1.435	1.16	167.6		116	98.4	114.4	117.2	115	108.3	87.5	75.5	High	Not Found	High	High	High	High
FALSE	High	Master Protein	Q9CWJ9	Bifunctional purine biosynthesis protein PURH OS=Mus musculus OX=10090 GN=Atic PE=1 SV=2	0	FALSE	213.302	81	37	70	37	592	64.2	6.76	231.4	37				Pf01808, Pf02142	108147	ENSMUSG00000026192.13	Atic	1	Metabolic pathways; Purine metabolism; Antifolate resistance; One carbon pool by folate	Purine metabolism; One Carbon Metabolism	Purine ribonucleoside monophosphate biosynthesis	10	1.198	1.204	1.137	1.091	1.031		307.1	84.1	92.7	92.9	93.3	88.1	84.6	79.9	77.5	Not Found	High	High	High	High	High
FALSE	High	Master Protein	P09405	Nucleolin OS=Mus musculus OX=10090 GN=Ncl PE=1 SV=2	0	FALSE	213.174	52	51	160	51	707	76.7	4.75	457.18	51				Pf00076, Pf13893, Pf14259	17975	ENSMUSG00000026234.12	Ncl	1		PluriNetWork; mRNA processing	Major pathway of rRNA processing in the nucleolus and cytosol	6	1.026	1.037	1.096	1.013	1.077		80.5	143.6	52	118.8	120.1	127	117.3	124.8	115.9	Not Found	High	High	High	High	High
FALSE	High	Master Protein	Q9JIK5	Nucleolar RNA helicase 2 OS=Mus musculus OX=10090 GN=Ddx21 PE=1 SV=3	0	FALSE	213.084	55	41	52	40	851	93.5	9.11	203.42	41				Pf00270, Pf00271, Pf08152, Pf14617	56200	ENSMUSG00000020075.8	Ddx21	10		mRNA processing	Major pathway of rRNA processing in the nucleolus and cytosol; B-WICH complex positively regulates rRNA expression	9	0.731	0.714	0.716	0.788	0.848			130.7	81.7	119.9	117.2	117.6	129.4	139.3	164.2	Not Found	Not Found	High	High	High	High
FALSE	High	Master Protein	Q8R1A4	Dedicator of cytokinesis protein 7 OS=Mus musculus OX=10090 GN=Dock7 PE=1 SV=3	0	FALSE	210.29	31	54	61	48	2130	241.3	6.71	179.43	54				Pf06920, Pf11878, Pf14429	67299		Dock7	4				0	0.974	0.99	0.98	0.992	0.935			98.7	107.4	131.7	133.9	132.5	134.2	126.4	135.3	Not Found	Not Found	High	High	High	High
FALSE	High	Master Protein	P39447	Tight junction protein ZO-1 OS=Mus musculus OX=10090 GN=Tjp1 PE=1 SV=2	0	FALSE	209.398	35	50	55	50	1745	194.6	6.64	163.71	50				Pf00018, Pf00595, Pf00625, Pf00791, Pf07653, Pf13180	21872	ENSMUSG00000030516.14	Tjp1	7	Adherens junction; Salmonella infection; Tight junction; Gap junction		Signaling by Hippo; c-src mediated regulation of Cx43 function and closure of gap junctions	11	0.967	0.967	0.97	0.968	1.008			93.3	184.7	118.7	118.7	119.1	118.9	123.8	122.8	Not Found	Not Found	High	High	High	High
FALSE	High	Master Protein	Q9WV92	Band 4.1-like protein 3 OS=Mus musculus OX=10090 GN=Epb41l3 PE=1 SV=1	0	FALSE	209.254	47	38	65	34	929	103.3	5.31	236.1	38				Pf00373, Pf04382, Pf05902, Pf08736, Pf09379, Pf09380	13823	ENSMUSG00000024044.16	Epb4.1l3; Epb41l3	17	Tight junction	Splicing factor NOVA regulated synaptic proteins	Neurexins and neuroligins	5	0.963	0.918	0.907	0.897	0.965			129.3	169.9	119.4	113.8	112.5	111.2	119.7	124	Not Found	Not Found	High	High	High	High
FALSE	High	Master Protein	Q80TH2	Erbin OS=Mus musculus OX=10090 GN=Erbin PE=1 SV=3	0	FALSE	208.359	44	49	59	47	1402	157.2	5.69	179.39	49				Pf00595, Pf12799, Pf13855	59079	ENSMUSG00000021709.14	Erbb2ip; Erbin	13	NOD-like receptor signaling pathway	NLR Proteins; Alpha6-Beta4 Integrin Signaling Pathway	Downregulation of ERBB2 signaling	7	0.966	0.974	0.967	0.944	1.015			108.2	99.7	130.5	131.6	130.6	127.4	137	135	Not Found	Not Found	High	High	High	High
FALSE	High	Master Protein	Q8C8U0	Liprin-beta-1 OS=Mus musculus OX=10090 GN=Ppfibp1 PE=1 SV=3	0	FALSE	208.235	57	43	53	43	969	108.5	5.49	185.4	43				Pf00038, Pf00536, Pf01576, Pf04111, Pf04156, Pf05483, Pf05557, Pf05622, Pf05667, Pf05701, Pf05911, Pf07647, Pf09789, Pf12128, Pf13166, Pf13851	67533	ENSMUSG00000016487.15	Ppfibp1	6			Receptor-type tyrosine-protein phosphatases	3	0.823	0.796	0.796	0.828	0.903			96.3	151.9	120.2	116.3	116.3	121	131.8	146.1	Not Found	Not Found	High	High	High	High
FALSE	High	Master Protein	O35887	Calumenin OS=Mus musculus OX=10090 GN=Calu PE=1 SV=1	0	FALSE	208.096	71	21	100	21	315	37	4.67	329.16	21				Pf13499	12321	ENSMUSG00000029767.16	Calu	6			Regulation of Insulin-like Growth Factor (IGF) transport and uptake by Insulin-like Growth Factor Binding Proteins (IGFBPs); Post-translational protein phosphorylation	4	0.903	0.878	0.933	0.895	1.006		240.1	106.2	74.7	93.1	90.5	96.2	92.3	103.8	103.1	Not Found	High	High	High	High	High
FALSE	High	Master Protein	Q99MI1	ELKS/Rab6-interacting/CAST family member 1 OS=Mus musculus OX=10090 GN=Erc1 PE=1 SV=1	0	FALSE	207.619	41	44	53	35	1120	128.3	5.87	191.76	44				Pf04156, Pf05529, Pf05557, Pf05622, Pf09457, Pf09726, Pf10174, Pf12128, Pf13166	111173		Erc1	6	NF-kappa B signaling pathway			1	0.902	0.899	0.904	0.943	0.945			126.8	84.7	127.2	126.7	127.5	133	133.2	141	Not Found	Not Found	High	High	High	High
FALSE	High	Master Protein	Q9Z0H8	CAP-Gly domain-containing linker protein 2 OS=Mus musculus OX=10090 GN=Clip2 PE=1 SV=2	0	FALSE	207.238	38	41	48	33	1047	115.8	6.48	175.62	41				Pf01302, Pf01576, Pf02463, Pf05557, Pf08317, Pf10174, Pf12128, Pf13514, Pf14257, Pf15070	269713	ENSMUSG00000063146.11	Clip2	5				0	0.902	0.892	0.911	0.942	0.94			132	163.2	113.7	112.6	114.9	118.9	118.6	126.2	Not Found	Not Found	High	High	High	High
FALSE	High	Master Protein	A2AGT5	Cytoskeleton-associated protein 5 OS=Mus musculus OX=10090 GN=Ckap5 PE=1 SV=1	0	FALSE	205.897	27	49	53	49	2032	225.5	7.96	163.7	49					75786		Ckap5	2				0	0.98	1.01	0.968	1.035	0.941			45.2	265.1	113.9	117.4	112.5	120.3	109.3	116.2	Not Found	Not Found	High	High	High	High
FALSE	High	Master Protein	Q9JKR6	Hypoxia up-regulated protein 1 OS=Mus musculus OX=10090 GN=Hyou1 PE=1 SV=1	0	FALSE	205.817	45	37	74	37	999	111.1	5.19	235.92	37				Pf00012	12282	ENSMUSG00000032115.14	Hyou1	9	Protein processing in endoplasmic reticulum			1	0.91	0.947	0.943	0.938	0.964	261.8		105.1	65.5	90.6	94.3	93.9	93.4	95.9	99.6	High	Not Found	High	High	High	High
FALSE	High	Master Protein	P27046	Alpha-mannosidase 2 OS=Mus musculus OX=10090 GN=Man2a1 PE=1 SV=2	0	FALSE	205.644	47	43	68	40	1150	131.5	8.03	204.05	43				Pf01074, Pf03065, Pf07748, Pf09261	17158	ENSMUSG00000024085.13	Man2a1	17	Metabolic pathways; N-Glycan biosynthesis		Reactions specific to the complex N-glycan synthesis pathway	8	0.901	0.919	0.875	0.996	1.068			133	158.7	110.8	113.1	107.6	122.5	131.3	123	Not Found	Not Found	High	High	High	High
FALSE	High	Master Protein	Q8BTI8	Serine/arginine repetitive matrix protein 2 OS=Mus musculus OX=10090 GN=Srrm2 PE=1 SV=3	0	FALSE	204.587	22	46	62	46	2703	294.7	12.03	198.11	46					75956	ENSMUSG00000039218.16	Srrm2	17			mRNA Splicing - Major Pathway	4	0.897	0.867	0.922	0.916	1.023			96	192.6	113.4	109.6	116.7	115.9	129.4	126.5	Not Found	Not Found	High	High	High	High
FALSE	High	Master Protein	P97311	DNA replication licensing factor MCM6 OS=Mus musculus OX=10090 GN=Mcm6 PE=1 SV=1	0	FALSE	204.017	63	44	65	44	821	92.8	5.45	226.49	44				Pf00493, Pf01078, Pf07728, Pf14551	17219	ENSMUSG00000026355.11	Mcm6	1	DNA replication; Cell cycle	DNA Replication; G1 to S cell cycle control	Removal of licensing factors from origins; Activation of the pre-replicative complex; Assembly of the pre-replicative complex; Orc1 removal from chromatin; M/G1 Transition; Activation of ATR in response to replication stress; Regulation of DNA replication	22	1.229	1.194	1.185	1.121	1.014			134.6	122.6	135.4	131.5	130.5	123.4	111.7	110.2	Not Found	High	High	High	High	High
FALSE	High	Master Protein	O54988	STE20-like serine/threonine-protein kinase OS=Mus musculus OX=10090 GN=Slk PE=1 SV=2	0	FALSE	202.905	45	43	52	41	1233	141.4	5.14	184.68	43				Pf00069, Pf07714, Pf12474, Pf14531	20874	ENSMUSG00000025060.14	Slk	19	Oocyte meiosis			1	1.001	1.015	0.976	1.039	1.004			163	18.1	135.8	137.8	132.5	140.9	136.3	135.7	Not Found	Not Found	High	High	High	High
FALSE	High	Master Protein	Q8VDN2	Sodium/potassium-transporting ATPase subunit alpha-1 OS=Mus musculus OX=10090 GN=Atp1a1 PE=1 SV=1	0	FALSE	202.813	44	40	68	40	1023	112.9	5.45	226.53	40				Pf00122, Pf00689, Pf00690, Pf00702, Pf08282, Pf12710, Pf13246	11928	ENSMUSG00000033161.10	Atp1a1	3	Pancreatic secretion; Carbohydrate digestion and absorption; Mineral absorption; Protein digestion and absorption; Endocrine and other factor-regulated calcium reabsorption; Thyroid hormone synthesis; Thyroid hormone signaling pathway; Proximal tubule bicarbonate reclamation; cGMP-PKG signaling pathway; Bile secretion; Salivary secretion; Cardiac muscle contraction; cAMP signaling pathway; Gastri…	Calcium Regulation in the Cardiac Cell	Ion transport by P-type ATPases; Ion homeostasis	24	0.882	0.911	0.873	0.896	1.025		343.8	90.1	66	78.9	81.5	78.2	80.2	91.8	89.5	Not Found	High	High	High	High	High
FALSE	High	Master Protein	P42932	T-complex protein 1 subunit theta OS=Mus musculus OX=10090 GN=Cct8 PE=1 SV=3	0	FALSE	202.508	65	31	87	31	548	59.5	5.62	306.89	31				Pf00118	12469	ENSMUSG00000025613.13	Cct8	16			Neutrophil degranulation; Cooperation of PDCL (PhLP1) and TRiC/CCT in G-protein beta folding; Association of TriC/CCT with target proteins during biosynthesis	8	1.085	1.049	1.019	1.01	0.932			148.3	104.2	133	128.7	124.9	123.9	114.3	122.6	Not Found	Not Found	High	High	High	High
FALSE	High	Master Protein	Q8BU30	Isoleucine--tRNA ligase, cytoplasmic OS=Mus musculus OX=10090 GN=Iars PE=1 SV=2	0	FALSE	202.467	41	45	59	45	1262	144.2	6.55	193.98	45				Pf00133, Pf01406, Pf08264, Pf09334	105148	ENSMUSG00000037851.13	Iars	13	Aminoacyl-tRNA biosynthesis			1	1.166	1.085	1.047	1.054	0.988			169.9	60.6	141.5	131.7	127.1	127.9	119.9	121.4	Not Found	Not Found	High	High	High	High
FALSE	High	Master Protein	Q7TMM9	Tubulin beta-2A chain OS=Mus musculus OX=10090 GN=Tubb2a PE=1 SV=1	0	FALSE	202.279	75	25	221	5	445	49.9	4.89	660.03	25				Pf00091, Pf03953, Pf10644	22151	ENSMUSG00000058672.6	Tubb2a	13	Phagosome; Gap junction		Intraflagellar transport; Hedgehog 'on' state; Hedgehog 'off' state	9	0.897	0.872	0.852	0.965	0.976			91.3	275.1	102.2	99.4	97	109.9	111.1	113.9	Not Found	Not Found	High	High	High	High
FALSE	High	Master Protein	Q9WU78	Programmed cell death 6-interacting protein OS=Mus musculus OX=10090 GN=Pdcd6ip PE=1 SV=3	0	FALSE	201.942	52	40	65	40	869	96	6.52	228.72	40				Pf03097, Pf08391, Pf13949	18571	ENSMUSG00000032504.15	Pdcd6ip	9	Endocytosis			1	1.12	1.101	1.053	1.039	0.991			156.5	51	140.8	138.4	132.3	130.7	124.6	125.7	Not Found	Not Found	High	High	High	High
FALSE	High	Master Protein	Q3THK7	GMP synthase [glutamine-hydrolyzing] OS=Mus musculus OX=10090 GN=Gmps PE=1 SV=2	0	FALSE	201.321	67	38	71	38	693	76.7	6.73	223.39	38				Pf00117, Pf00733, Pf00958, Pf01171, Pf02540, Pf03054, Pf06508, Pf07722	229363	ENSMUSG00000027823.9	Gmps	3	Metabolic pathways; Purine metabolism; Drug metabolism - other enzymes	Purine metabolism	Purine ribonucleoside monophosphate biosynthesis	8	1.182	1.167	1.146	1.088	1.026		637.1	49.6	38.4	49.2	48.5	47.7	45.3	42.7	41.6	Not Found	High	High	High	High	High
FALSE	High	Master Protein	O35643	AP-1 complex subunit beta-1 OS=Mus musculus OX=10090 GN=Ap1b1 PE=1 SV=2	0	FALSE	201.06	59	42	71	24	943	103.9	5.17	213.9	42				Pf01602, Pf02883, Pf09066, Pf12717, Pf13646	11764	ENSMUSG00000009090.17	Ap1b1	11	Lysosome		MHC class II antigen presentation; Lysosome Vesicle Biogenesis; Golgi Associated Vesicle Biogenesis	10	1.021	0.974	0.981	0.97	0.95			139.9	120.1	128.2	122.2	123.1	121.8	119.2	125.5	Not Found	Not Found	High	High	High	High
FALSE	High	Master Protein	E9PZJ8	Activating signal cointegrator 1 complex subunit 3 OS=Mus musculus OX=10090 GN=Ascc3 PE=1 SV=1	0	FALSE	200.691	26	50	53	50	2198	250.4	7.02	156.76	50				Pf00270, Pf00271, Pf02889	77987	ENSMUSG00000038774.9	Ascc3	10				0	0.978	0.958	0.97	0.976	0.919			127.2	126.8	125.8	123.2	124.7	125.6	118.2	128.6	Not Found	Not Found	High	High	High	High
FALSE	High	Master Protein	Q3V3R1	Monofunctional C1-tetrahydrofolate synthase, mitochondrial OS=Mus musculus OX=10090 GN=Mthfd1l PE=1 SV=2	0	FALSE	199.676	52	41	68	40	977	105.7	7.02	214.62	41				Pf00763, Pf01268, Pf02882	270685	ENSMUSG00000040675.17	Mthfd1l	10	Metabolic pathways; One carbon pool by folate	One Carbon Metabolism	Metabolism of folate and pterines	7	1.027	1.071	1.086	1.051	1.08		219.3	106.9	46.3	102	106.5	107.9	104.4	107.3	99.4	Not Found	High	High	High	High	High
FALSE	High	Master Protein	Q9EP71	Ankycorbin OS=Mus musculus OX=10090 GN=Rai14 PE=1 SV=1	0	FALSE	198.68	47	44	49	44	979	108.8	6.27	171.68	44				Pf00023, Pf00529, Pf01576, Pf03961, Pf05667, Pf05701, Pf12128, Pf12796, Pf13166, Pf13514, Pf13606, Pf13637, Pf13857, Pf14817	75646	ENSMUSG00000022246.13	Rai14	15				0	0.723	0.709	0.699	0.77	0.911		312.6	67.9	58	84.4	82.7	81.6	89.9	106.3	116.7	Not Found	High	High	High	High	High
FALSE	High	Master Protein	P16858	Glyceraldehyde-3-phosphate dehydrogenase OS=Mus musculus OX=10090 GN=Gapdh PE=1 SV=2	0	FALSE	198.628	79	22	188	22	333	35.8	8.25	662	22				Pf00044, Pf02800	14433; 100042025; 100042746	ENSMUSG00000057666.18	Gapdh; Gm20899; LOC100042025; Gapdh-ps15; Gm12033	6; Y; 11	Metabolic pathways; Biosynthesis of amino acids; Glycolysis / Gluconeogenesis; HIF-1 signaling pathway; Alzheimer's disease; Carbon metabolism	Glycolysis and Gluconeogenesis		7	1.298	1.343	1.279	1.21	1.055			135	123.9	133.9	138.5	131.9	124.8	108.8	103.1	Not Found	Not Found	High	High	High	High
FALSE	High	Master Protein	P70336	Rho-associated protein kinase 2 OS=Mus musculus OX=10090 GN=Rock2 PE=1 SV=1	0	FALSE	198.293	39	47	48	40	1388	160.5	5.99	162.81	47				Pf00038, Pf00069, Pf00130, Pf01576, Pf01636, Pf02185, Pf02463, Pf04111, Pf04156, Pf05557, Pf05622, Pf05667, Pf06160, Pf07714, Pf07888, Pf08912, Pf09726, Pf09731, Pf11559, Pf12128, Pf12718, Pf12795, Pf14531	19878		Rock2	12	Oxytocin signaling pathway; Leukocyte transendothelial migration; Wnt signaling pathway; Regulation of actin cytoskeleton; Focal adhesion; Chemokine signaling pathway; Platelet activation; Axon guidance; Sphingolipid signaling pathway; Proteoglycans in cancer; Salmonella infection; cGMP-PKG signaling pathway; Pathways in cancer; cAMP signaling pathway; Vascular smooth muscle contraction	MicroRNAs in Cardiomyocyte Hypertrophy; PluriNetWork; Chemokine signaling pathway; G13 Signaling Pathway; Regulation of Actin Cytoskeleton; Integrin-mediated Cell Adhesion; Focal Adhesion		22	1.029	1.051	1	1.051	0.922			100	104.9	135.1	138.1	131.4	138	121.1	131.4	Not Found	Not Found	High	High	High	High
FALSE	High	Master Protein	P05064	Fructose-bisphosphate aldolase A OS=Mus musculus OX=10090 GN=Aldoa PE=1 SV=2	0	FALSE	198.249	80	29	84	29	364	39.3	8.09	301.73	29				Pf00274	11674	ENSMUSG00000030695.14	Aldoa	7	Metabolic pathways; Biosynthesis of amino acids; Glycolysis / Gluconeogenesis; Pentose phosphate pathway; HIF-1 signaling pathway; Carbon metabolism; Fructose and mannose metabolism	Glycolysis and Gluconeogenesis	Platelet degranulation ; Neutrophil degranulation; Gluconeogenesis; Glycolysis	20	1.193	1.25	1.147	1.151	0.991			160.4	73.1	135.8	142.3	130.6	131	112.9	113.9	Not Found	Not Found	High	High	High	High
FALSE	High	Master Protein	Q8K310	Matrin-3 OS=Mus musculus OX=10090 GN=Matr3 PE=1 SV=1	0	FALSE	196.611	50	39	77	39	846	94.6	6.25	226.35	39				Pf00076, Pf13893, Pf14259	17184	ENSMUSG00000037236.14	Matr3	18		mRNA processing		1	0.994	1.055	1.046	1.055	1.035		175.1	108.9	64.9	104.6	111.1	110.2	111.1	109	105.3	Not Found	High	High	High	High	High
FALSE	High	Master Protein	Q8K4L3	Supervillin OS=Mus musculus OX=10090 GN=Svil PE=1 SV=1	0	FALSE	196.518	26	43	47	43	2170	243	6.87	153.96	43				Pf00626, Pf02209	225115	ENSMUSG00000024236.18	Svil	18				0	0.91	0.961	0.97	1.01	0.966			83.6	118.5	124.8	131.8	133	138.6	132.5	137.2	Not Found	Not Found	High	High	High	High
FALSE	High	Master Protein	Q9QZE5	Coatomer subunit gamma-1 OS=Mus musculus OX=10090 GN=Copg1 PE=1 SV=1	0	FALSE	194.519	60	38	56	35	874	97.5	5.35	169.45	38				Pf01602, Pf08752	54161	ENSMUSG00000030058.17	Copg; Copg1	6			COPI-mediated anterograde transport; COPI-dependent Golgi-to-ER retrograde traffic	11	1.036	0.966	0.938	0.968	0.877	377.4		83.1	73.4	83.5	77.8	75.6	78	70.7	80.6	High	Not Found	High	High	High	High
FALSE	High	Master Protein	P11983	T-complex protein 1 subunit alpha OS=Mus musculus OX=10090 GN=Tcp1 PE=1 SV=3	0	FALSE	194.478	71	32	70	32	556	60.4	6.16	218.59	32				Pf00118	21454	ENSMUSG00000068039.12	Tcp1	17			Cooperation of PDCL (PhLP1) and TRiC/CCT in G-protein beta folding; Association of TriC/CCT with target proteins during biosynthesis	5	1.06	1.013	1.022	1.014	0.935			135	115	131.5	125.7	126.8	125.8	116	124.1	Not Found	Not Found	High	High	High	High
FALSE	High	Master Protein	Q9D0I9	Arginine--tRNA ligase, cytoplasmic OS=Mus musculus OX=10090 GN=Rars PE=1 SV=2	0	FALSE	193.63	59	39	62	39	660	75.6	7.55	198.71	39				Pf00750, Pf03485, Pf05746	104458	ENSMUSG00000018848.4	Rars	11	Aminoacyl-tRNA biosynthesis			1	1.121	1.105	1.097	1.09	1.03			147.2	110.4	129.2	127.3	126.4	125.6	118.7	115.2	Not Found	Not Found	High	High	High	High
FALSE	High	Master Protein	Q11011	Puromycin-sensitive aminopeptidase OS=Mus musculus OX=10090 GN=Npepps PE=1 SV=2	0	FALSE	193.479	49	39	62	39	920	103.3	5.9	216.04	39				Pf01433, Pf11838, Pf13485	19155	ENSMUSG00000001441.13	Npepps	11			Antigen processing: Ubiquitination & Proteasome degradation	4	1.215	1.215	1.134	1.132	1.006			162.4	49.7	142.8	142.9	133.3	133	118.2	117.6	Not Found	Not Found	High	High	High	High
FALSE	High	Master Protein	P14733	Lamin-B1 OS=Mus musculus OX=10090 GN=Lmnb1 PE=1 SV=3	0	FALSE	193.391	61	38	86	33	588	66.7	5.16	264.38	38				Pf00038, Pf00932, Pf01576, Pf04111, Pf09726, Pf10186, Pf12128	16906	ENSMUSG00000024590.8	Lmnb1	18	Apoptosis	FAS pathway and Stress induction of HSP regulation	Mus musculus biological processes; Formation of Senescence-Associated Heterochromatin Foci (SAHF); Breakdown of the nuclear lamina; Meiotic Synapsis	14	1.057	1.091	1.1	1.064	1.092			137.4	82.4	128.7	132.9	134	129.6	133.1	121.8	Not Found	Not Found	High	High	High	High
FALSE	High	Master Protein	Q99K51	Plastin-3 OS=Mus musculus OX=10090 GN=Pls3 PE=1 SV=3	0	FALSE	193.288	59	32	57	29	630	70.7	5.62	198.27	32				Pf00307, Pf13499	102866	ENSMUSG00000016382.15	Pls3	X				0	0.932	0.91	0.849	0.914	0.885		205.9	130.4	56.3	103.2	100.6	94	101.1	97.9	110.7	Not Found	High	High	High	High	High
FALSE	High	Master Protein	Q6A4J8	Ubiquitin carboxyl-terminal hydrolase 7 OS=Mus musculus OX=10090 GN=Usp7 PE=1 SV=1	0	FALSE	193.123	48	43	54	43	1103	128.4	5.5	165.21	43				Pf00443, Pf00917, Pf12436, Pf13423, Pf14533	252870		Usp7	16	FoxO signaling pathway; Herpes simplex infection; Epstein-Barr virus infection; Viral carcinogenesis	PluriNetWork		5	1.019	1.023	1.008	1	0.982			130.7	105.9	128.9	129.5	127.6	126.6	124.3	126.5	Not Found	Not Found	High	High	High	High
FALSE	High	Master Protein	Q91VR5	ATP-dependent RNA helicase DDX1 OS=Mus musculus OX=10090 GN=Ddx1 PE=1 SV=1	0	FALSE	193.056	57	35	61	35	740	82.4	7.21	219.03	35				Pf00270, Pf00271, Pf00622	104721	ENSMUSG00000037149.9	Ddx1	12		mRNA processing		1	1.047	1.057	0.995	1.011	0.941			154.3	71.8	133.9	135.2	127.3	129.3	120.3	127.9	Not Found	Not Found	High	High	High	High
FALSE	High	Master Protein	Q9QZQ1	Afadin OS=Mus musculus OX=10090 GN=Afdn PE=1 SV=3	0	FALSE	192.929	31	45	49	45	1820	206.4	6.32	151.4	45				Pf00498, Pf00595, Pf00788, Pf01843	17356	ENSMUSG00000068036.14	Mllt4; Afdn	17	Leukocyte transendothelial migration; Ras signaling pathway; Adherens junction; Rap1 signaling pathway; cAMP signaling pathway; Tight junction		Adherens junctions interactions	10	1.012	1.041	0.993	1.019	0.994			107.3	166.9	121.2	124.7	118.9	122.1	119.1	119.8	Not Found	Not Found	High	High	High	High
FALSE	High	Master Protein	P70168	Importin subunit beta-1 OS=Mus musculus OX=10090 GN=Kpnb1 PE=1 SV=2	0	FALSE	192.422	49	32	90	32	876	97.1	4.78	274.78	32				Pf02985, Pf03810, Pf13513	16211	ENSMUSG00000001440.5	Kpnb1	11	RNA transport	PluriNetWork	Activation of DNA fragmentation factor; Neutrophil degranulation; Regulation of cholesterol biosynthesis by SREBP (SREBF)	14	1.101	1.108	1.076	1.056	0.981		217.2	103.7	80.8	104.2	104.8	101.8	99.9	92.9	94.6	Not Found	High	High	High	High	High
FALSE	High	Master Protein	Q9WVK4	EH domain-containing protein 1 OS=Mus musculus OX=10090 GN=Ehd1 PE=1 SV=1	0	FALSE	192.28	69	33	72	22	534	60.6	6.83	247.6	33				Pf00350, Pf01926, Pf12763	13660	ENSMUSG00000024772.9; ENSMUSG00000107039.1	Ehd1	19; CHR_MG4249_PATCH	Endocytosis	Insulin Signaling	Factors involved in megakaryocyte development and platelet production	4	1.094	1.037	0.997	0.967	0.98			85.2	221.8	124.8	118.3	113.7	110.3	111.8	114.1	Not Found	Not Found	High	High	High	High
FALSE	High	Master Protein	P56399	Ubiquitin carboxyl-terminal hydrolase 5 OS=Mus musculus OX=10090 GN=Usp5 PE=1 SV=1	0	FALSE	191.375	50	37	65	37	858	95.8	5.01	193.96	37				Pf00443, Pf00627, Pf02148, Pf13423	22225	ENSMUSG00000038429.10	Usp5	6			Ub-specific processing proteases; Synthesis of active ubiquitin: roles of E1 and E2 enzymes	6	1.216	1.147	1.118	1.087	1.051			129.3	87.5	143.9	135.8	132.3	128.6	124.4	118.3	Not Found	Not Found	High	High	High	High
FALSE	High	Master Protein	Q922J3	CAP-Gly domain-containing linker protein 1 OS=Mus musculus OX=10090 GN=Clip1 PE=1 SV=1	0	FALSE	191.19	39	48	48	40	1391	155.7	5.24	154.31	48				Pf00038, Pf01302, Pf01576, Pf02463, Pf07888, Pf09730, Pf10174, Pf12128, Pf13166, Pf13514	56430	ENSMUSG00000049550.17	Clip1	5	mTOR signaling pathway		RHO GTPases activate IQGAPs; Resolution of Sister Chromatid Cohesion; Amplification of signal from unattached kinetochores via a MAD2 inhibitory signal; Separation of Sister Chromatids; RHO GTPases Activate Formins	18	1.006	0.97	0.985	1	0.958			59.6	170.7	130.8	126.2	128.1	130	124.6	130	Not Found	Not Found	High	High	High	High
FALSE	High	Master Protein	Q7TT50	Serine/threonine-protein kinase MRCK beta OS=Mus musculus OX=10090 GN=Cdc42bpb PE=1 SV=2	0	FALSE	190.721	31	47	54	43	1713	194.6	6.46	174.33	47				Pf00069, Pf00130, Pf00261, Pf00433, Pf00769, Pf00780, Pf00786, Pf01576, Pf02463, Pf03148, Pf03962, Pf04111, Pf04156, Pf04849, Pf05276, Pf05483, Pf05557, Pf05622, Pf05667, Pf05701, Pf06008, Pf06160, Pf07111, Pf07321, Pf07714, Pf07888, Pf07926, Pf08317, Pf08826, Pf09726, Pf09728, Pf09730, Pf09731, Pf09787, Pf10174, Pf10473, Pf10498, Pf12072, Pf12128, Pf12718, Pf12795, Pf13514, Pf13851, Pf13868, Pf1…	217866	ENSMUSG00000021279.4	Cdc42bpb	12				0	1.004	1.016	0.99	0.99	0.963			111.9	155.1	123.4	124.9	121.7	121.7	118.3	122.9	Not Found	Not Found	High	High	High	High
FALSE	High	Master Protein	O08528	Hexokinase-2 OS=Mus musculus OX=10090 GN=Hk2 PE=1 SV=1	0	FALSE	190.508	52	40	52	36	917	102.5	6.11	172.26	40				Pf00349, Pf03727	15277	ENSMUSG00000000628.10	Hk2	6	Neomycin, kanamycin and gentamicin biosynthesis; Type II diabetes mellitus; Carbohydrate digestion and absorption; Insulin signaling pathway; Metabolic pathways; Amino sugar and nucleotide sugar metabolism; Starch and sucrose metabolism; Glycolysis / Gluconeogenesis; HIF-1 signaling pathway; Carbon metabolism; Fructose and mannose metabolism; Galactose metabolism; Central carbon metabolism in can…	Glycolysis and Gluconeogenesis	Glycolysis	18	0.677	0.665	0.705	0.858	0.966			100.5	148.2	104.4	102.6	108.7	132.4	149	154.3	Not Found	Not Found	High	High	High	High
FALSE	High	Master Protein	P68369	Tubulin alpha-1A chain OS=Mus musculus OX=10090 GN=Tuba1a PE=1 SV=1	0	FALSE	190.117	71	24	193	1	451	50.1	5.06	661.07	24				Pf00091, Pf03953	22142	ENSMUSG00000072235.5	Tuba1a	15	Phagosome; Gap junction; Apoptosis		Anchoring of the basal body to the plasma membrane; Intraflagellar transport; Hedgehog 'on' state; AURKA Activation by TPX2; Loss of Nlp from mitotic centrosomes; Recruitment of mitotic centrosome proteins and complexes; Hedgehog 'off' state; Regulation of PLK1 Activity at G2/M Transition; Recruitment of NuMA to mitotic centrosomes	24																Not Found	Not Found	Not Found	Not Found	High	High
FALSE	High	Master Protein	Q8C7R4	Ubiquitin-like modifier-activating enzyme 6 OS=Mus musculus OX=10090 GN=Uba6 PE=1 SV=1	0	FALSE	190.062	49	37	50	37	1053	117.9	6.11	171.66	37				Pf00899, Pf02134, Pf09358, Pf10585	231380	ENSMUSG00000035898.13	Uba6	5	Ubiquitin mediated proteolysis		Antigen processing: Ubiquitination & Proteasome degradation; Synthesis of active ubiquitin: roles of E1 and E2 enzymes	9	1.131	1.107	1.051	1.066	0.992			106	156	131.5	128.7	122.2	124	115.3	116.3	Not Found	Not Found	High	High	High	High
FALSE	High	Master Protein	Q6P5F9	Exportin-1 OS=Mus musculus OX=10090 GN=Xpo1 PE=1 SV=1	0	FALSE	189.741	50	42	72	42	1071	123	6.07	218.63	42				Pf03810, Pf08389, Pf08767	103573	ENSMUSG00000020290.14	Xpo1	11	Epstein-Barr virus infection; HTLV-I infection; Ribosome biogenesis in eukaryotes; Influenza A; RNA transport		Deactivation of the beta-catenin transactivating complex; HuR (ELAVL1) binds and stabilizes mRNA; MAPK6/MAPK4 signaling; Cyclin A/B1/B2 associated events during G2/M transition; Amplification of signal from unattached kinetochores via a MAD2 inhibitory signal; Resolution of Sister Chromatid Cohesion; Separation of Sister Chromatids; RHO GTPases Activate Formins	32	1.197	1.103	1.125	1.047	1.024			168.3	97	135.4	124.7	127.3	118.4	115.8	113.1	Not Found	Not Found	High	High	High	High
FALSE	High	Master Protein	Q8BMS1	Trifunctional enzyme subunit alpha, mitochondrial OS=Mus musculus OX=10090 GN=Hadha PE=1 SV=1	0	FALSE	189.654	59	32	75	32	763	82.6	9.14	198.33	32				Pf00378, Pf00725, Pf02737	97212	ENSMUSG00000025745.11	Hadha	5	Fatty acid metabolism; Tryptophan metabolism; Valine, leucine and isoleucine degradation; Metabolic pathways; Lysine degradation; Fatty acid degradation; Butanoate metabolism; beta-Alanine metabolism; Propanoate metabolism; Fatty acid elongation; Carbon metabolism; Biosynthesis of unsaturated fatty acids	Fatty Acid Beta Oxidation; Mitochondrial LC-Fatty Acid Beta-Oxidation	Beta oxidation of myristoyl-CoA to lauroyl-CoA; Acyl chain remodeling of CL; Beta oxidation of palmitoyl-CoA to myristoyl-CoA; Beta oxidation of octanoyl-CoA to hexanoyl-CoA; Beta oxidation of decanoyl-CoA to octanoyl-CoA-CoA; Beta oxidation of hexanoyl-CoA to butanoyl-CoA; Beta oxidation of lauroyl-CoA to decanoyl-CoA-CoA	28	0.983	1.076	1.083	1.083	1.104			117.2	48.9	129.5	141.8	142.7	142.6	145.5	131.7	Not Found	Not Found	High	High	High	High
FALSE	High	Master Protein	Q99P88	Nuclear pore complex protein Nup155 OS=Mus musculus OX=10090 GN=Nup155 PE=1 SV=1	0	FALSE	189.597	35	34	46	33	1391	155	6.15	155.97	34				Pf03177, Pf08801	170762	ENSMUSG00000022142.7	Nup155	15	RNA transport		Transcriptional regulation by small RNAs; SUMOylation of RNA binding proteins; snRNP Assembly; SUMOylation of chromatin organization proteins; Nuclear Pore Complex (NPC) Disassembly; Regulation of Glucokinase by Glucokinase Regulatory Protein; Transport of Mature mRNA derived from an Intron-Containing Transcript; SUMOylation of DNA damage response and repair proteins; SUMOylation of DNA replicati…	29	0.982	0.995	1.007	0.996	0.984			64.9	243.4	113.9	115.4	116.8	115.5	114.1	116	Not Found	Not Found	High	High	High	High
FALSE	High	Master Protein	Q5SNZ0	Girdin OS=Mus musculus OX=10090 GN=Ccdc88a PE=1 SV=2	0	FALSE	189.597	25	47	52	47	1873	215.8	6.24	168.57	47				Pf01576, Pf02463, Pf04111, Pf04156, Pf05557, Pf05622, Pf07888, Pf09726, Pf09730, Pf10174, Pf12128, Pf13166, Pf13514, Pf14662	108686		Ccdc88a	11				0	0.938	0.936	0.923	0.959	0.945			94.3	201.4	115.8	115.6	114.1	118.5	116.7	123.6	Not Found	Not Found	High	High	High	High
FALSE	High	Master Protein	Q3U0V1	Far upstream element-binding protein 2 OS=Mus musculus OX=10090 GN=Khsrp PE=1 SV=2	0	FALSE	189.469	51	35	80	30	748	76.7	7.33	251.45	35				Pf00013, Pf07650, Pf09005, Pf13014	16549	ENSMUSG00000007670.9	Khsrp	17			KSRP (KHSRP) binds and destabilizes mRNA	3	1.056	1.044	1.021	1.015	0.978	405		83.3	60.8	77.9	77	75.3	74.9	72.1	73.8	High	High	High	High	High	High
FALSE	High	Master Protein	Q62095	ATP-dependent RNA helicase DDX3Y OS=Mus musculus OX=10090 GN=Ddx3y PE=1 SV=2	0	FALSE	189.245	55	35	81	9	658	73.4	7.53	256.64	35				Pf00270, Pf00271, Pf04851	26900	ENSMUSG00000069045.11	Ddx3y	Y				0	0.782	0.789	0.792	0.875	0.886		725.9	16.8	31	34.5	34.8	35	38.7	39.1	44.2	Not Found	High	High	High	High	High
FALSE	High	Master Protein	P60843	Eukaryotic initiation factor 4A-I OS=Mus musculus OX=10090 GN=Eif4a1 PE=1 SV=1	0	FALSE	188.204	62	24	90	14	406	46.1	5.48	281.11	24				Pf00270, Pf00271, Pf04851	13681	ENSMUSG00000059796.16	Eif4a1	11	RNA transport	Translation Factors	L13a-mediated translational silencing of Ceruloplasmin expression; Ribosomal scanning and start codon recognition; GTP hydrolysis and joining of the 60S ribosomal subunit; ISG15 antiviral mechanism; Translation initiation complex formation; Deadenylation of mRNA	19	1.037	1.047	1.034	1.055	0.948			65.8	145.8	133.6	134.8	133.2	135.9	122	128.8	Not Found	Not Found	High	High	High	High
FALSE	High	Master Protein	Q61598	Rab GDP dissociation inhibitor beta OS=Mus musculus OX=10090 GN=Gdi2 PE=1 SV=1	0	FALSE	188.105	77	29	61	23	445	50.5	6.25	211.89	29				Pf00996	14569	ENSMUSG00000021218.9	Gdi2	13			RAB GEFs exchange GTP for GDP on RABs; Rho GTPase cycle; Neutrophil degranulation	10	1.265	1.212	1.191	1.146	1.01			111.8	137.5	139.1	133.3	131	126.1	111.1	110	Not Found	Not Found	High	High	High	High
FALSE	High	Master Protein	G5E8K5	Ankyrin-3 OS=Mus musculus OX=10090 GN=Ank3 PE=1 SV=1	0	FALSE	187.169	28	42	46	36	1961	213.9	6.7	142.35	42				Pf00023, Pf00531, Pf00791, Pf12796, Pf13606, Pf13637, Pf13857	11735	ENSMUSG00000069601.14	Ank3	10	Proteoglycans in cancer	Splicing factor NOVA regulated synaptic proteins	COPI-mediated anterograde transport	10	0.954	0.994	0.993	0.986	0.921			81.9	223.9	113.2	118	117.9	117	109.3	118.7	Not Found	Not Found	High	High	High	High
FALSE	High	Master Protein	Q8CHG3	GRIP and coiled-coil domain-containing protein 2 OS=Mus musculus OX=10090 GN=Gcc2 PE=1 SV=2	0	FALSE	186.972	30	46	46	46	1679	194.3	5.12	141.55	46				Pf01465, Pf04111, Pf12128	70297		Gcc2	10				0	0.907	0.923	0.92	0.933	0.931			59.1	223.2	116	118.1	117.5	119.3	119	127.8	Not Found	Not Found	High	High	High	High
FALSE	High	Master Protein	P26043	Radixin OS=Mus musculus OX=10090 GN=Rdx PE=1 SV=3	0	FALSE	186.67	58	42	77	25	583	68.5	6.2	240.44	42				Pf00373, Pf00769, Pf09379, Pf09380	19684	ENSMUSG00000032050.17	Rdx	9	Regulation of actin cytoskeleton; MicroRNAs in cancer; Proteoglycans in cancer	Regulation of Actin Cytoskeleton		4	1.135	1.146	1.121	1.085	0.974			166.1	62.8	135.4	136.8	133.8	129.4	116.3	119.3	Not Found	Not Found	High	High	High	High
FALSE	High	Master Protein	Q05920	Pyruvate carboxylase, mitochondrial OS=Mus musculus OX=10090 GN=Pc PE=1 SV=1	0	FALSE	186.14	45	43	52	43	1178	129.6	6.71	161.18	43				Pf00289, Pf00364, Pf00682, Pf02222, Pf02436, Pf02785, Pf02786, Pf07478, Pf08443, Pf13533, Pf13535, Pf15632	18563		Pcx	19		Glycolysis and Gluconeogenesis; Alanine and aspartate metabolism; Fatty Acid Biosynthesis; TCA Cycle		4	1.061	1.088	1.092	1.071	1.056			109.9	133.8	126	129.2	129.6	127.2	125.4	118.8	Not Found	Not Found	High	High	High	High
FALSE	High	Master Protein	Q8BMJ2	Leucine--tRNA ligase, cytoplasmic OS=Mus musculus OX=10090 GN=Lars PE=1 SV=2	0	FALSE	185.878	43	42	56	42	1178	134.1	7.05	179.98	42				Pf00133, Pf01406, Pf08264, Pf09334	107045	ENSMUSG00000024493.8	Lars	18	Aminoacyl-tRNA biosynthesis			1	1.121	1.131	1.08	1.065	0.968			147.2	87	134.9	136.1	129.9	128.2	116.5	120.3	Not Found	Not Found	High	High	High	High
FALSE	High	Master Protein	P80313	T-complex protein 1 subunit eta OS=Mus musculus OX=10090 GN=Cct7 PE=1 SV=1	0	FALSE	185.655	66	32	82	32	544	59.6	7.84	263.91	32				Pf00118	12468	ENSMUSG00000030007.8	Cct7	6			Cooperation of PDCL (PhLP1) and TRiC/CCT in G-protein beta folding; Association of TriC/CCT with target proteins during biosynthesis	5	1.122	1.057	1.063	1.022	0.989		191.2	115.9	71.4	111.5	105.1	105.6	101.6	98.3	99.4	Not Found	High	High	High	High	High
FALSE	High	Master Protein	Q569Z5	Probable ATP-dependent RNA helicase DDX46 OS=Mus musculus OX=10090 GN=Ddx46 PE=1 SV=2	0	FALSE	185.125	45	43	59	43	1032	117.4	9.26	190.91	43				Pf00270, Pf00271	212880	ENSMUSG00000021500.15	Ddx46	13	Spliceosome		mRNA Splicing - Major Pathway	5	1.098	1.083	1.079	1.046	1.021			166	70.6	132.5	130.6	130.2	126.2	123.2	120.7	Not Found	Not Found	High	High	High	High
FALSE	High	Master Protein	P26231	Catenin alpha-1 OS=Mus musculus OX=10090 GN=Ctnna1 PE=1 SV=1	0	FALSE	184.815	53	38	50	38	906	100	6.23	176.85	38				Pf01044	12385	ENSMUSG00000037815.6	Ctnna1	18	Leukocyte transendothelial migration; Arrhythmogenic right ventricular cardiomyopathy (ARVC); Endometrial cancer; Hippo signaling pathway; Adherens junction; Pathways in cancer; Tight junction; Bacterial invasion of epithelial cells	White fat cell differentiation	VEGFR2 mediated vascular permeability; RHO GTPases activate IQGAPs; Adherens junctions interactions; CDO in myogenesis	24	1.047	1.047	1.043	1.045	1			172.6	63.1	129.4	129.4	129	129.2	123.6	123.6	Not Found	Not Found	High	High	High	High
FALSE	High	Master Protein	Q91VI7	Ribonuclease inhibitor OS=Mus musculus OX=10090 GN=Rnh1 PE=1 SV=1	0	FALSE	184.814	82	25	59	25	456	49.8	4.78	171.87	25					107702	ENSMUSG00000038650.15	Rnh1	7				0	1.245	1.215	1.181	1.152	1.079			154.6	146.4	126.7	123.5	120.2	117.1	109.8	101.7	Not Found	Not Found	High	High	High	High
FALSE	High	Master Protein	P07356	Annexin A2 OS=Mus musculus OX=10090 GN=Anxa2 PE=1 SV=2	0	FALSE	184.685	71	29	122	29	339	38.7	7.69	398	29				Pf00191	12306	ENSMUSG00000032231.14	Anxa2	9		Prostaglandin Synthesis and Regulation	Dissolution of Fibrin Clot; Neutrophil degranulation	6	1.075	1.067	1.078	1.052	1.027		91.9	152.9	49.1	120.5	119.6	120.8	118	115.1	112.1	Not Found	High	High	High	High	High
FALSE	High	Master Protein	Q8R1B4	Eukaryotic translation initiation factor 3 subunit C OS=Mus musculus OX=10090 GN=Eif3c PE=1 SV=1	0	FALSE	184.612	38	36	58	36	911	105.5	5.78	201.1	36				Pf01399, Pf05470	56347	ENSMUSG00000030738.11	Eif3c	7	RNA transport	Translation Factors	Formation of a pool of free 40S subunits; L13a-mediated translational silencing of Ceruloplasmin expression; Ribosomal scanning and start codon recognition; Formation of the ternary complex, and subsequently, the 43S complex; Translation initiation complex formation; GTP hydrolysis and joining of the 60S ribosomal subunit	13	0.981	0.977	0.977	0.991	0.923		220.7	102.9	74.8	100.9	100.5	100.5	102	94.9	102.8	Not Found	High	High	High	High	High
FALSE	High	Master Protein	Q7TSC1	Protein PRRC2A OS=Mus musculus OX=10090 GN=Prrc2a PE=1 SV=1	0	FALSE	184.395	28	45	52	42	2158	229.1	9.39	145.48	45				Pf07001	53761	ENSMUSG00000024393.14	Prrc2a	17				0	0.983	1.016	0.989	1.024	0.967			102.2	238.5	108.4	112	109	112.9	106.6	110.3	Not Found	Not Found	High	High	High	High
FALSE	High	Master Protein	Q8CGK3	Lon protease homolog, mitochondrial OS=Mus musculus OX=10090 GN=Lonp1 PE=1 SV=2	0	FALSE	183.936	47	34	46	33	949	105.8	6.57	159.75	34				Pf00004, Pf00910, Pf01695, Pf02190, Pf05362, Pf05496, Pf07724, Pf07726, Pf07728, Pf08298, Pf13173, Pf13191, Pf13207, Pf13401, Pf13541	74142	ENSMUSG00000041168.9	Lonp1	17				0	1.047	1.12	1.182	1.15	1.127			140.3	119.2	117	125.1	132.1	128.5	125.9	111.8	Not Found	Not Found	High	High	High	High
FALSE	High	Master Protein	Q8VIJ6	Splicing factor, proline- and glutamine-rich OS=Mus musculus OX=10090 GN=Sfpq PE=1 SV=1	0	FALSE	183.898	46	29	66	28	699	75.4	9.44	227.92	29				Pf00076, Pf08075, Pf13893, Pf14259	71514	ENSMUSG00000028820.13	Sfpq	4		mRNA processing	PTK6 Regulates Proteins Involved in RNA Processing	5	1.031	1.027	1.1	0.996	1.106	721.6		39	17.7	36.5	36.4	39	35.3	39.2	35.4	High	Not Found	High	High	High	High
FALSE	High	Master Protein	P80315	T-complex protein 1 subunit delta OS=Mus musculus OX=10090 GN=Cct4 PE=1 SV=3	0	FALSE	183.79	76	34	80	33	539	58	8.02	250.53	34				Pf00118	12464	ENSMUSG00000007739.10	Cct4	11			Cooperation of PDCL (PhLP1) and TRiC/CCT in G-protein beta folding; Association of TriC/CCT with target proteins during biosynthesis	5	1.089	1.04	1.052	1.016	0.979			172.2	83.6	131.2	125.3	126.7	122.4	118	120.5	Not Found	Not Found	High	High	High	High
FALSE	High	Master Protein	P68373	Tubulin alpha-1C chain OS=Mus musculus OX=10090 GN=Tuba1c PE=1 SV=1	0	FALSE	183.36	66	23	171	1	449	49.9	5.1	549.18	23				Pf00091, Pf03953	22146	ENSMUSG00000043091.8	Tuba1c	15	Phagosome; Gap junction; Apoptosis		Intraflagellar transport; Hedgehog 'on' state; Hedgehog 'off' state	10	1.08	0.937	0.926	0.999	1.023					181.1	157.1	155.2	167.5	171.5	167.6	Not Found	Not Found	Not Found	Not Found	High	High
FALSE	High	Master Protein	Q62167	ATP-dependent RNA helicase DDX3X OS=Mus musculus OX=10090 GN=Ddx3x PE=1 SV=3	0	FALSE	183.036	54	33	91	7	662	73.1	7.18	289.45	33				Pf00270, Pf00271, Pf04851	13205	ENSMUSG00000000787.12	Ddx3x	X	RIG-I-like receptor signaling pathway; Hepatitis B; Viral carcinogenesis	TNF-alpha NF-kB Signaling Pathway; mRNA processing	Neutrophil degranulation	8	0.986	1.039	1.013	1.034	0.949			137.2	116.8	122.1	128.7	125.6	128.1	117.6	123.9	Not Found	Not Found	High	High	High	High
FALSE	High	Master Protein	P17427	AP-2 complex subunit alpha-2 OS=Mus musculus OX=10090 GN=Ap2a2 PE=1 SV=2	0	FALSE	182.589	47	36	59	24	938	104	6.93	196.85	36				Pf01602, Pf02296, Pf02883, Pf13646	11772	ENSMUSG00000002957.11	Ap2a2	7	Endocytosis; Endocrine and other factor-regulated calcium reabsorption; Huntington's disease; Synaptic vesicle cycle		WNT5A-dependent internalization of FZD4; Trafficking of GluR2-containing AMPA receptors; Neutrophil degranulation; VLDLR internalisation and degradation; Retrograde neurotrophin signalling; WNT5A-dependent internalization of FZD2, FZD5 and ROR2; Recycling pathway of L1; MHC class II antigen presentation; Cargo recognition for clathrin-mediated endocytosis; LDL clearance	38	0.918	0.919	0.927	0.917	0.947			78.4	226.3	113.4	113.5	114.6	113.3	117	123.5	Not Found	Not Found	High	High	High	High
FALSE	High	Master Protein	Q91YQ5	Dolichyl-diphosphooligosaccharide--protein glycosyltransferase subunit 1 OS=Mus musculus OX=10090 GN=Rpn1 PE=1 SV=1	0	FALSE	182.242	67	34	66	34	608	68.5	6.46	233.08	34				Pf04597	103963	ENSMUSG00000030062.7	Rpn1	6	Metabolic pathways; N-Glycan biosynthesis; Protein processing in endoplasmic reticulum	Proteasome Degradation		4	0.908	0.933	0.984	1.005	1.133		503.8	76	32.1	59.1	60.7	64	65.4	73.7	65.1	Not Found	High	High	High	High	High
FALSE	High	Master Protein	Q2UVX4	SWISS-PROT:Q2UVX4 (Bos taurus) Complement C3 precursor	0	TRUE	182.114	33	48	58	48	1662	187.2	6.84	171.8	48												0	0.653	0.562	0.749	0.86	1.034		556.4	45.4	37.3	48.5	41.8	55.6	63.9	76.8	74.3	Not Found	High	High	High	High	High
FALSE	High	Master Protein	Q9DBG3	AP-2 complex subunit beta OS=Mus musculus OX=10090 GN=Ap2b1 PE=1 SV=1	0	FALSE	182.078	48	38	82	20	937	104.5	5.38	238.9	38				Pf01602, Pf02883, Pf09066, Pf12717, Pf13646	71770	ENSMUSG00000035152.14	Ap2b1	11	Endocytosis; Endocrine and other factor-regulated calcium reabsorption; Huntington's disease; Synaptic vesicle cycle		WNT5A-dependent internalization of FZD4; Trafficking of GluR2-containing AMPA receptors; VLDLR internalisation and degradation; Retrograde neurotrophin signalling; WNT5A-dependent internalization of FZD2, FZD5 and ROR2; Recycling pathway of L1; MHC class II antigen presentation; Cargo recognition for clathrin-mediated endocytosis; LDL clearance	36	0.879	0.866	0.862	0.883	0.937			161.3	114.2	117.3	115.6	115.1	117.9	125	133.5	Not Found	Not Found	High	High	High	High
FALSE	High	Master Protein	Q9CQN1	Heat shock protein 75 kDa, mitochondrial OS=Mus musculus OX=10090 GN=Trap1 PE=1 SV=1	0	FALSE	182.031	57	34	66	33	706	80.2	6.68	213.76	34				Pf00183, Pf02518, Pf13589	68015	ENSMUSG00000005981.11	Trap1	16				0	0.995	1.072	1.069	1.039	1.052	912.4		12.5	7.1	10.9	11.7	11.7	11.3	11.5	10.9	High	Not Found	High	High	High	High
FALSE	High	Master Protein	Q60864	Stress-induced-phosphoprotein 1 OS=Mus musculus OX=10090 GN=Stip1 PE=1 SV=1	0	FALSE	181.946	64	40	81	40	543	62.5	6.8	240.13	40				Pf00515, Pf07719, Pf13414, Pf13424, Pf13432	20867	ENSMUSG00000024966.8	Stip1	19	Prion diseases		HSP90 chaperone cycle for steroid hormone receptors (SHR)	4	1.138	1.126	1.08	1.058	0.972		114.4	144.6	57.2	122.1	120.8	115.9	113.5	104.2	107.3	Not Found	High	High	High	High	High
FALSE	High	Master Protein	O55201	Transcription elongation factor SPT5 OS=Mus musculus OX=10090 GN=Supt5h PE=1 SV=1	0	FALSE	181.33	45	35	40	35	1082	120.6	5.05	136.62	35				Pf00467, Pf03439, Pf04731, Pf07223, Pf11029, Pf11942, Pf12815	20924	ENSMUSG00000003435.9	Supt5; Supt5h	7		mRNA processing	mRNA Capping; RNA polymerase II transcribes snRNA genes; RNA Polymerase II Pre-transcription Events; RNA Pol II CTD phosphorylation and interaction with CE; TP53 Regulates Transcription of DNA Repair Genes; Formation of the Early Elongation Complex; Formation of RNA Pol II elongation complex	14	1.039	1.011	1.009	0.999	0.992		364.6	75.7	81.2	82.1	80	79.8	79	78.4	79.1	Not Found	High	High	High	High	High
FALSE	High	Master Protein	P70399	TP53-binding protein 1 OS=Mus musculus OX=10090 GN=Tp53bp1 PE=1 SV=3	0	FALSE	180.857	25	35	38	35	1969	212.6	4.63	136.12	35				Pf09038, Pf15057	27223	ENSMUSG00000043909.16	Trp53bp1	2	NOD-like receptor signaling pathway		G2/M DNA damage checkpoint; Nonhomologous End-Joining (NHEJ); Recruitment and ATM-mediated phosphorylation of repair and signaling proteins at DNA double strand breaks; SUMOylation of transcription factors	15	0.998	1.003	1.033	1.001	1.06			63.8	143.9	129.8	130.5	134.3	130.1	137.8	130	Not Found	Not Found	High	High	High	High
FALSE	High	Master Protein	Q61191	Host cell factor 1 OS=Mus musculus OX=10090 GN=Hcfc1 PE=1 SV=2	0	FALSE	180.416	24	38	58	38	2045	210.3	7.18	184.09	38				Pf01344, Pf13415, Pf13418, Pf13854, Pf13964	15161	ENSMUSG00000031386.14	Hcfc1	X	Herpes simplex infection	Mitochondrial Gene Expression; PluriNetWork	HATs acetylate histones; UCH proteinases	10	1.028	1.026	1.028	0.987	1.025			123.7	120.2	127.5	127.3	127.5	122.5	127.2	124.1	Not Found	Not Found	High	High	High	High
FALSE	High	Master Protein	Q08509	Epidermal growth factor receptor kinase substrate 8 OS=Mus musculus OX=10090 GN=Eps8 PE=1 SV=2	0	FALSE	180.362	52	34	48	34	821	91.7	7.65	163.42	34				Pf00018, Pf00640, Pf07653, Pf08416, Pf14604	13860	ENSMUSG00000015766.14	Eps8	6		EGFR1 Signaling Pathway		1	0.805	0.814	0.816	0.95	0.938			112.4	166.9	109	110.1	110.5	128.7	127	135.4	Not Found	Not Found	High	High	High	High
FALSE	High	Master Protein	Q61656	Probable ATP-dependent RNA helicase DDX5 OS=Mus musculus OX=10090 GN=Ddx5 PE=1 SV=2	0	FALSE	180.24	54	36	93	27	614	69.2	8.92	293.4	36				Pf00270, Pf00271, Pf08061	13207		Ddx5	11		mRNA processing		1	0.857	0.868	0.993	1.028	1.062			134.8	62.2	118.5	120.1	137.3	142.1	146.8	138.3	Not Found	Not Found	High	High	High	High
FALSE	High	Master Protein	Q6PDG5	SWI/SNF complex subunit SMARCC2 OS=Mus musculus OX=10090 GN=Smarcc2 PE=1 SV=2	0	FALSE	180.229	37	40	53	30	1213	132.5	5.59	170.05	40				Pf04433	68094	ENSMUSG00000025369.15	Smarcc2	10		TNF-alpha NF-kB Signaling Pathway	RMTs methylate histone arginines; RUNX1 interacts with co-factors whose precise effect on RUNX1 targets is not known	9	1.039	1.042	1.068	1.041	1.028			146.1	85.9	128.4	128.7	131.8	128.6	126.9	123.5	Not Found	Not Found	High	High	High	High
FALSE	High	Master Protein	P14824	Annexin A6 OS=Mus musculus OX=10090 GN=Anxa6 PE=1 SV=3	0	FALSE	180.077	57	37	57	35	673	75.8	5.5	171.94	37				Pf00191	11749	ENSMUSG00000018340.13	Anxa6	11		Prostaglandin Synthesis and Regulation; Calcium Regulation in the Cardiac Cell		2	1.098	1.13	1.082	1.131	0.952			171.8	66.3	130.8	134.7	128.9	134.8	113.4	119.2	Not Found	Not Found	High	High	High	High
FALSE	High	Master Protein	O70475	UDP-glucose 6-dehydrogenase OS=Mus musculus OX=10090 GN=Ugdh PE=1 SV=1	0	FALSE	179.836	65	27	71	27	493	54.8	7.56	225.18	27				Pf00984, Pf03720, Pf03721	22235	ENSMUSG00000029201.14	Ugdh	5	Metabolic pathways; Amino sugar and nucleotide sugar metabolism; Ascorbate and aldarate metabolism; Pentose and glucuronate interconversions	Glucuronidation	Formation of the active cofactor, UDP-glucuronate	10	0.857	0.821	0.845	0.917	0.961			118.6	153.6	115.4	110.6	113.9	123.6	129.5	134.8	Not Found	Not Found	High	High	High	High
FALSE	High	Master Protein	Q6PFD9	Nuclear pore complex protein Nup98-Nup96 OS=Mus musculus OX=10090 GN=Nup98 PE=1 SV=2	0	FALSE	179.787	26	38	46	38	1816	197.1	6.18	157.42	38				Pf04096, Pf12110, Pf13634	269966		Nup98	7	Influenza A; RNA transport			2	0.958	0.976	0.975	0.978	0.986			99.2	163.7	120.3	122.5	122.3	122.7	123.8	125.5	Not Found	Not Found	High	High	High	High
FALSE	High	Master Protein	O08784	Treacle protein OS=Mus musculus OX=10090 GN=Tcof1 PE=1 SV=1	0	FALSE	179.769	34	42	59	42	1320	134.9	9.35	184.02	42				Pf03546	21453	ENSMUSG00000024613.16	Tcof1	18	Ribosome biogenesis in eukaryotes			1	0.99	0.999	0.997	0.964	1.036			152.8	96.9	124.1	125.2	124.9	120.9	129.9	125.4	Not Found	Not Found	High	High	High	High
FALSE	High	Master Protein	P97310	DNA replication licensing factor MCM2 OS=Mus musculus OX=10090 GN=Mcm2 PE=1 SV=3	0	FALSE	179.232	47	33	52	33	904	102	5.72	174.67	33				Pf00493, Pf01078, Pf07728, Pf12619, Pf14551	17216	ENSMUSG00000002870.8	Mcm2	6	DNA replication; Cell cycle	DNA Replication; G1 to S cell cycle control	Removal of licensing factors from origins; Activation of the pre-replicative complex; Assembly of the pre-replicative complex; Orc1 removal from chromatin; M/G1 Transition; Activation of ATR in response to replication stress; Regulation of DNA replication	22	1.211	1.244	1.179	1.159	1.01			122.5	100.2	138.4	142.1	134.7	132.4	115.5	114.3	Not Found	Not Found	High	High	High	High
FALSE	High	Master Protein	Q64521	Glycerol-3-phosphate dehydrogenase, mitochondrial OS=Mus musculus OX=10090 GN=Gpd2 PE=1 SV=2	0	FALSE	179.148	68	38	55	38	727	80.9	6.61	180.88	38				Pf00890, Pf01266, Pf03486, Pf07992, Pf12831, Pf13499	14571	ENSMUSG00000026827.12	Gpd2	2	Glycerophospholipid metabolism	Fatty Acid Beta Oxidation	Triglyceride catabolism; Synthesis of PA	9	0.893	0.955	0.992	1.014	1.087			94.5	117.9	118.4	126.6	131.4	134.5	144.1	132.6	Not Found	Not Found	High	High	High	High
FALSE	High	Master Protein	Q5SYD0	Unconventional myosin-Id OS=Mus musculus OX=10090 GN=Myo1d PE=1 SV=1	0	FALSE	178.317	48	44	54	43	1006	116	9.41	174.23	44				Pf00063, Pf06017	338367	ENSMUSG00000035441.14	Myo1d	11				0	0.812	0.736	0.726	0.747	0.864			123.5	86.3	131.3	119.1	117.4	120.9	139.8	161.8	Not Found	Not Found	High	High	High	High
FALSE	High	Master Protein	P54071	Isocitrate dehydrogenase [NADP], mitochondrial OS=Mus musculus OX=10090 GN=Idh2 PE=1 SV=3	0	FALSE	178.311	56	27	85	26	452	50.9	8.69	270.79	27				Pf00180	269951	ENSMUSG00000030541.16	Idh2	7	Glutathione metabolism; Citrate cycle (TCA cycle); Metabolic pathways; Biosynthesis of amino acids; 2-Oxocarboxylic acid metabolism; Carbon metabolism; Peroxisome	TCA Cycle	Transcriptional activation of mitochondrial biogenesis; Citric acid cycle (TCA cycle)	15	0.954	1.031	1.055	1.029	1.128		186.3	105.3	99	93.8	101.4	103.7	101.2	110.9	98.3	Not Found	High	High	High	High	High
FALSE	High	Master Protein	Q8K009	Mitochondrial 10-formyltetrahydrofolate dehydrogenase OS=Mus musculus OX=10090 GN=Aldh1l2 PE=1 SV=2	0	FALSE	178.281	46	35	51	35	923	101.5	6.29	179.87	35				Pf00171, Pf00550, Pf00551, Pf02911	216188	ENSMUSG00000020256.14	Aldh1l2	10	One carbon pool by folate		Metabolism of folate and pterines	5	1.064	1.173	1.15	1.128	1.094			138.1	128.4	118.1	130.2	127.6	125.2	121.5	111	Not Found	Not Found	High	High	High	High
FALSE	High	Master Protein	P48722	Heat shock 70 kDa protein 4L OS=Mus musculus OX=10090 GN=Hspa4l PE=1 SV=2	0	FALSE	177.904	51	38	52	33	838	94.3	5.74	164.74	38				Pf00012	18415	ENSMUSG00000025757.12	Hspa4l	3	Protein processing in endoplasmic reticulum			1	1.257	1.184	1.145	1.095	1.011			157.7	34.7	151.6	142.9	138.1	132.1	122	120.7	Not Found	Not Found	High	High	High	High
FALSE	High	Master Protein	Q9ERK4	Exportin-2 OS=Mus musculus OX=10090 GN=Cse1l PE=1 SV=1	0	FALSE	177.619	45	37	63	37	971	110.4	5.77	190.34	37				Pf03378, Pf03810, Pf08506	110750	ENSMUSG00000002718.14	Cse1l	2				0	1.29	1.258	1.173	1.156	1.008		498.9	64.5	72.1	68.3	66.6	62.1	61.2	53.3	52.9	Not Found	High	High	High	High	High
FALSE	High	Master Protein	Q02788	Collagen alpha-2(VI) chain OS=Mus musculus OX=10090 GN=Col6a2 PE=1 SV=3	0	FALSE	177.419	42	39	56	39	1034	110.3	6.42	174.82	39				Pf00092, Pf01391, Pf13519	12834	ENSMUSG00000020241.13	Col6a2	10	Focal adhesion; Protein digestion and absorption; ECM-receptor interaction; PI3K-Akt signaling pathway	Focal Adhesion-PI3K-Akt-mTOR-signaling pathway; Focal Adhesion	ECM proteoglycans; Collagen chain trimerization; Integrin cell surface interactions; NCAM1 interactions; Collagen degradation; Signaling by PDGF; Assembly of collagen fibrils and other multimeric structures	22	0.754	0.678	0.793	0.842	0.964			120.2	106.4	115.9	104.2	121.9	129.4	148.2	153.8	Not Found	Not Found	High	High	High	High
FALSE	High	Master Protein	P26443	Glutamate dehydrogenase 1, mitochondrial OS=Mus musculus OX=10090 GN=Glud1 PE=1 SV=1	0	FALSE	176.839	60	30	65	30	558	61.3	8	223.7	30				Pf00208, Pf02812	14661	ENSMUSG00000021794.15	Glud1	14	Metabolic pathways; Nitrogen metabolism; Proximal tubule bicarbonate reclamation; Carbon metabolism; D-Glutamine and D-glutamate metabolism; Alanine, aspartate and glutamate metabolism; Arginine biosynthesis		Transcriptional activation of mitochondrial biogenesis; Amino acid synthesis and interconversion (transamination)	13	0.911	0.935	0.981	0.972	1.057		190.1	111.7	59.6	99.4	102	107	106	115.3	109	High	High	High	High	High	High
FALSE	High	Master Protein	Q61464	Zinc finger protein 638 OS=Mus musculus OX=10090 GN=Znf638 PE=1 SV=2	0	FALSE	176.615	28	43	50	43	1960	218	6.89	135.94	43				Pf12171, Pf13893, Pf14259	18139		Zfml; Zfp638	6		mRNA processing	Mus musculus biological processes; Transcriptional Regulation of Adipocyte Differentiation in 3T3-L1 Pre-adipocytes	3	1.011	1.088	1.065	1.049	1.059		430.4	68.3	98.4	65	69.9	68.4	67.4	68	64.2	Not Found	High	High	High	High	High
FALSE	High	Master Protein	Q8K224	RNA cytidine acetyltransferase OS=Mus musculus OX=10090 GN=Nat10 PE=1 SV=1	0	FALSE	176.494	47	40	56	40	1024	115.3	8.32	160.09	40				Pf00583, Pf05127, Pf08351, Pf13508, Pf13718, Pf13725	98956	ENSMUSG00000027185.14	Nat10	2	Ribosome biogenesis in eukaryotes	Metapathway biotransformation		2	0.961	0.9	0.926	0.904	0.956			170.9	101.7	123.7	116	119.2	116.5	123.2	128.8	Not Found	Not Found	High	High	High	High
FALSE	High	Master Protein	Q91W50	Cold shock domain-containing protein E1 OS=Mus musculus OX=10090 GN=Csde1 PE=1 SV=1	0	FALSE	176.407	54	42	55	42	798	88.7	6.37	180.28	42				Pf00313, Pf12901	229663	ENSMUSG00000068823.10	Csde1	3		mRNA processing		1	0.839	0.846	0.875	0.928	0.917			121.9	69.9	125.5	126.4	130.8	138.7	137.1	149.5	Not Found	Not Found	High	High	High	High
FALSE	High	Master Protein	Q6GQT9	Nodal modulator 1 OS=Mus musculus OX=10090 GN=Nomo1 PE=1 SV=1	0	FALSE	176.391	42	38	47	38	1214	133.3	6.09	142.86	38				Pf05738, Pf13620, Pf13715, Pf14686	211548	ENSMUSG00000030835.6	Nomo1	7				0	0.93	0.979	0.984	0.981	1.068		372.2	67.8	58.2	78.5	82.7	83.1	82.8	90.1	84.4	Not Found	High	High	High	High	High
FALSE	High	Master Protein	O88569	Heterogeneous nuclear ribonucleoproteins A2/B1 OS=Mus musculus OX=10090 GN=Hnrnpa2b1 PE=1 SV=2	0	FALSE	176.387	74	25	125	22	353	37.4	8.95	365.3	25				Pf00076, Pf13893, Pf14259	53379	ENSMUSG00000004980.16	Hnrnpa2b1	6		mRNA processing	mRNA Splicing - Major Pathway	5	0.987	1.002	1.007	0.988	1.037	388.9		81.2	64.5	76.3	77.4	77.8	76.4	80.2	77.3	High	High	High	High	High	High
FALSE	High	Master Protein	P46735	Unconventional myosin-Ib OS=Mus musculus OX=10090 GN=Myo1b PE=1 SV=3	0	FALSE	176.189	44	47	60	45	1107	128.5	9.26	192.87	47				Pf00063, Pf06017	17912	ENSMUSG00000018417.14	Myo1b	1				0	0.873	0.843	0.811	0.843	0.904			136.1	107.5	125.2	120.8	116.3	120.9	129.7	143.4	Not Found	Not Found	High	High	High	High
FALSE	High	Master Protein	Q9DBR1	5'-3' exoribonuclease 2 OS=Mus musculus OX=10090 GN=Xrn2 PE=1 SV=1	0	FALSE	176.168	43	37	50	37	951	108.6	7.59	161.5	37				Pf03159	24128	ENSMUSG00000027433.5	Xrn2	2	RNA degradation; Ribosome biogenesis in eukaryotes	mRNA processing	Major pathway of rRNA processing in the nucleolus and cytosol	7	1.012	1.037	1.034	1.018	1.035			121.6	128	123.8	126.8	126.5	124.5	126.5	122.3	Not Found	Not Found	High	High	High	High
FALSE	High	Master Protein	Q6PB44	Tyrosine-protein phosphatase non-receptor type 23 OS=Mus musculus OX=10090 GN=Ptpn23 PE=1 SV=2	0	FALSE	175.709	28	38	39	38	1692	185.1	6.8	137.15	38				Pf00102, Pf03097, Pf13949	104831	ENSMUSG00000036057.11	Ptpn23	9				0	1.028	1.009	1.006	1.014	0.957			108.9	206.1	117.1	114.9	114.6	115.5	109	113.9	Not Found	Not Found	High	High	High	High
FALSE	High	Master Protein	Q8VD75	Huntingtin-interacting protein 1 OS=Mus musculus OX=10090 GN=Hip1 PE=1 SV=2	0	FALSE	175.297	53	42	49	40	1029	115.1	5.43	151.49	42				Pf00038, Pf01417, Pf01576, Pf01608, Pf06705, Pf07651, Pf07888, Pf09730, Pf12128, Pf13851, Pf14362	215114	ENSMUSG00000039959.13	Hip1	5	Huntington's disease	EGFR1 Signaling Pathway	Clathrin-mediated endocytosis	5	0.784	0.786	0.782	0.819	0.899			87.9	163.9	115.7	115.9	115.4	120.9	132.7	147.6	Not Found	Not Found	High	High	High	High
FALSE	High	Master Protein	O88685	26S proteasome regulatory subunit 6A OS=Mus musculus OX=10090 GN=Psmc3 PE=1 SV=2	0	FALSE	175	66	27	56	27	442	49.5	5.19	182.58	27				Pf00004, Pf01078, Pf05496, Pf07724, Pf07728, Pf13191	19182	ENSMUSG00000002102.15	Psmc3	2	Proteasome; Epstein-Barr virus infection	TNF-alpha NF-kB Signaling Pathway; Proteasome Degradation	The role of GTSE1 in G2/M progression after G2 checkpoint; CDT1 association with the CDC6:ORC:origin complex; Ubiquitin Mediated Degradation of Phosphorylated Cdc25A; RUNX1 regulates transcription of genes involved in differentiation of HSCs; Degradation of beta-catenin by the destruction complex; Autodegradation of the E3 ubiquitin ligase COP1; UCH proteinases; MAPK6/MAPK4 signaling; SCF-beta-Tr…	130	1.073	1.022	1.029	0.988	0.996			141.7	149.1	124.6	118.7	119.5	114.7	115.6	116.1	Not Found	Not Found	High	High	High	High
FALSE	High	Master Protein	Q62318	Transcription intermediary factor 1-beta OS=Mus musculus OX=10090 GN=Trim28 PE=1 SV=3	0	FALSE	174.884	48	30	84	30	834	88.8	5.77	267.6	30				Pf00628, Pf00643	21849	ENSMUSG00000005566.14	Trim28	7		PluriNetWork	Generic Transcription Pathway	4	1.032	1.006	1.034	0.99	1.005			161.2	84.3	128.4	125.1	128.6	123.1	124.9	124.4	Not Found	Not Found	High	High	High	High
FALSE	High	Master Protein	Q8BFR5	Elongation factor Tu, mitochondrial OS=Mus musculus OX=10090 GN=Tufm PE=1 SV=1	0	FALSE	174.563	64	25	56	25	452	49.5	7.56	188.29	25				Pf00009, Pf03143, Pf03144	233870	ENSMUSG00000073838.10	Tufm	7				0	1.006	1.043	1.064	1.025	1.12		388.7	83.5	57.3	75.6	78.4	80	77.1	84.2	75.2	Not Found	High	High	High	High	High
FALSE	High	Master Protein	Q80U93	Nuclear pore complex protein Nup214 OS=Mus musculus OX=10090 GN=Nup214 PE=1 SV=2	0	FALSE	174.392	22	37	47	37	2085	212.8	7.08	143.68	37					227720	ENSMUSG00000001855.15	Nup214	2	Epstein-Barr virus infection; RNA transport		Transcriptional regulation by small RNAs; SUMOylation of RNA binding proteins; HuR (ELAVL1) binds and stabilizes mRNA; snRNP Assembly; SUMOylation of chromatin organization proteins; Nuclear Pore Complex (NPC) Disassembly; Regulation of Glucokinase by Glucokinase Regulatory Protein; Transport of Mature mRNA derived from an Intron-Containing Transcript; SUMOylation of DNA damage response and repai…	32	1.031	1	1.026	1.001	1.049			99	219.5	115.1	111.6	114.5	111.7	117.1	111.6	Not Found	Not Found	High	High	High	High
FALSE	High	Master Protein	Q7TMK9	Heterogeneous nuclear ribonucleoprotein Q OS=Mus musculus OX=10090 GN=Syncrip PE=1 SV=2	0	FALSE	174.349	61	31	55	31	623	69.6	8.59	192	31				Pf00076, Pf13893, Pf14259	56403	ENSMUSG00000032423.12	Syncrip	9		mRNA processing		1	1.028	1.074	1.039	1.077	1.047			158.2	36	132.2	138.2	133.6	138.5	134.7	128.6	Not Found	Not Found	High	High	High	High
FALSE	High	Master Protein	Q80YX1	Tenascin OS=Mus musculus OX=10090 GN=Tnc PE=1 SV=1	0	FALSE	174.091	28	45	46	45	2110	231.7	4.89	133.16	45				Pf00041, Pf00147, Pf07974	21923	ENSMUSG00000028364.15	Tnc	4	MicroRNAs in cancer; Focal adhesion; ECM-receptor interaction; PI3K-Akt signaling pathway	Focal Adhesion-PI3K-Akt-mTOR-signaling pathway; Focal Adhesion	Regulation of Insulin-like Growth Factor (IGF) transport and uptake by Insulin-like Growth Factor Binding Proteins (IGFBPs); ECM proteoglycans; Post-translational protein phosphorylation; Integrin cell surface interactions	13	0.391	0.372	0.426	0.734	1.012			45.6	151.9	79.7	75.9	86.9	149.6	206.4	203.9	Not Found	Not Found	High	High	High	High
FALSE	High	Master Protein	P35564	Calnexin OS=Mus musculus OX=10090 GN=Canx PE=1 SV=1	0	FALSE	174.08	45	30	74	30	591	67.2	4.64	235.61	30				Pf00262	12330	ENSMUSG00000020368.15	Canx	11	HTLV-I infection; Thyroid hormone synthesis; Phagosome; Antigen processing and presentation; Protein processing in endoplasmic reticulum		Calnexin/calreticulin cycle; Antigen Presentation: Folding, assembly and peptide loading of class I MHC; MHC class II antigen presentation; Interleukin-35 Signalling	19	0.873	1.031	1.016	1.138	1.139			140.6	64.2	112	132.3	130.4	146	146.1	128.3	Not Found	Not Found	High	High	High	High
FALSE	High	Master Protein	P39053	Dynamin-1 OS=Mus musculus OX=10090 GN=Dnm1 PE=1 SV=2	0	FALSE	173.926	61	41	66	29	867	97.7	7.74	185.24	41				Pf00169, Pf00350, Pf01031, Pf02212	13429	ENSMUSG00000026825.17	Dnm1	2	Endocytosis; Phospholipase D signaling pathway; Endocrine and other factor-regulated calcium reabsorption; Synaptic vesicle cycle; Bacterial invasion of epithelial cells	One carbon metabolism and related pathways; Primary Focal Segmental Glomerulosclerosis FSGS; IL-3 Signaling Pathway; EGFR1 Signaling Pathway	Toll Like Receptor 4 (TLR4) Cascade; Formation of annular gap junctions; Recycling pathway of L1; MHC class II antigen presentation	25	1.055	1.039	1.015	1.07	0.961		602.5	49.2	46.4	51.9	51.1	49.9	52.6	47.3	49.2	Not Found	High	High	High	High	High
FALSE	High	Master Protein	P17426	AP-2 complex subunit alpha-1 OS=Mus musculus OX=10090 GN=Ap2a1 PE=1 SV=1	0	FALSE	173.16	42	38	58	26	977	107.6	7.03	194.2	38				Pf01602, Pf02296, Pf02883, Pf13646	11771	ENSMUSG00000060279.14	Ap2a1	7	Endocytosis; Endocrine and other factor-regulated calcium reabsorption; Huntington's disease; Synaptic vesicle cycle	EGFR1 Signaling Pathway	WNT5A-dependent internalization of FZD4; Trafficking of GluR2-containing AMPA receptors; VLDLR internalisation and degradation; Retrograde neurotrophin signalling; WNT5A-dependent internalization of FZD2, FZD5 and ROR2; Recycling pathway of L1; MHC class II antigen presentation; Cargo recognition for clathrin-mediated endocytosis; LDL clearance	37	0.919	0.899	0.916	0.912	0.948			123.1	113.7	125.4	122.6	124.9	124.4	129.4	136.4	Not Found	Not Found	High	High	High	High
FALSE	High	Master Protein	Q61881	DNA replication licensing factor MCM7 OS=Mus musculus OX=10090 GN=Mcm7 PE=1 SV=1	0	FALSE	173.149	53	33	52	33	719	81.2	6.37	167.37	33				Pf00493, Pf07728, Pf14551	17220	ENSMUSG00000029730.16	Mcm7	5	DNA replication; Cell cycle	DNA Replication; miRNA regulation of DNA Damage Response; TNF-alpha NF-kB Signaling Pathway; G1 to S cell cycle control	Removal of licensing factors from origins; Activation of the pre-replicative complex; Assembly of the pre-replicative complex; Orc1 removal from chromatin; M/G1 Transition; Activation of ATR in response to replication stress; Regulation of DNA replication	24	1.213	1.166	1.171	1.093	1.041	539.8		70	18.4	67.5	64.8	65.1	60.8	57.9	55.6	High	Not Found	High	High	High	High
FALSE	High	Master Protein	Q61033	Lamina-associated polypeptide 2, isoforms alpha/zeta OS=Mus musculus OX=10090 GN=Tmpo PE=1 SV=4	0	FALSE	173.041	62	33	51	22	693	75.1	8.05	174.34	33				Pf03020, Pf08198, Pf11560	21917	ENSMUSG00000019961.17	Tmpo	10				0	1.35	1.35	1.341	1.301	1.037			166	123.9	129.9	129.9	129	125.2	99.8	96.2	Not Found	Not Found	High	High	High	High
FALSE	High	Master Protein	Q569Z6	Thyroid hormone receptor-associated protein 3 OS=Mus musculus OX=10090 GN=Thrap3 PE=1 SV=1	0	FALSE	173.017	37	40	66	39	951	108.1	10.17	198.95	40				Pf15440	230753	ENSMUSG00000043962.16	Thrap3	4			Mus musculus biological processes; Transcriptional Regulation of Adipocyte Differentiation in 3T3-L1 Pre-adipocytes	2	1.044	1.036	1.074	1.017	1.059			158.9	54.5	131.8	130.8	135.7	128.4	133.7	126.3	Not Found	Not Found	High	High	High	High
FALSE	High	Master Protein	Q6PGC1	ATP-dependent RNA helicase DHX29 OS=Mus musculus OX=10090 GN=Dhx29 PE=1 SV=1	0	FALSE	172.914	36	41	46	39	1365	153.9	7.94	140.76	41				Pf00270, Pf00271, Pf04408, Pf07717, Pf13191, Pf13401	218629	ENSMUSG00000042426.5	Dhx29	13				0	1.04	1.028	1.021	1.04	0.965			82.1	154.1	130.4	128.9	127.9	130.3	120.9	125.3	Not Found	Not Found	High	High	High	High
FALSE	High	Master Protein	P70388	DNA repair protein RAD50 OS=Mus musculus OX=10090 GN=Rad50 PE=1 SV=1	0	FALSE	171.95	34	43	45	43	1312	153.4	6.95	144.11	43				Pf01576, Pf02463, Pf04111, Pf04423, Pf07888, Pf12128, Pf13304, Pf13476, Pf13514, Pf13555, Pf13558	19360		Rad50	11				0	1.098	1.082	1.075	1.017	1.037			107.4	84.1	140.7	138.7	137.8	130.4	132.8	128.1	Not Found	Not Found	High	High	High	High
FALSE	High	Master Protein	Q64737	Trifunctional purine biosynthetic protein adenosine-3 OS=Mus musculus OX=10090 GN=Gart PE=1 SV=3	0	FALSE	171.699	47	35	49	35	1010	107.4	6.68	144.81	35				Pf00551, Pf00586, Pf01071, Pf02222, Pf02769, Pf02843, Pf02844, Pf08442, Pf13535, Pf15632	14450	ENSMUSG00000022962.14	Gart	16	Metabolic pathways; Purine metabolism; Antifolate resistance; One carbon pool by folate	Purine metabolism; One Carbon Metabolism	Purine ribonucleoside monophosphate biosynthesis	10	1.098	1.122	1.064	1.04	0.972			141.4	128.2	127.4	130.2	123.5	120.6	112.8	116	Not Found	Not Found	High	High	High	High
FALSE	High	Master Protein	Q8R1F1	Niban-like protein 1 OS=Mus musculus OX=10090 GN=Fam129b PE=1 SV=2	0	FALSE	171.063	46	31	57	31	749	84.8	5.94	174.17	31					227737	ENSMUSG00000026796.16	Fam129b	2				0	0.889	0.831	0.81	0.914	0.901			155.6	71	128.6	120.3	117.2	132.2	130.3	144.7	Not Found	Not Found	High	High	High	High
FALSE	High	Master Protein	Q6A065	Centrosomal protein of 170 kDa OS=Mus musculus OX=10090 GN=Cep170 PE=1 SV=2	0	FALSE	170.97	29	40	46	37	1588	174.9	7.17	147.02	40				Pf00498, Pf15308	545389	ENSMUSG00000057335.11	Cep170	1				0	1.055	1.08	1.069	1.066	0.993		364.2	74.4	76.2	81.7	83.7	82.9	82.6	76.9	77.5	Not Found	High	High	High	High	High
FALSE	High	Master Protein	Q5SUR0	Phosphoribosylformylglycinamidine synthase OS=Mus musculus OX=10090 GN=Pfas PE=1 SV=1	0	FALSE	170.866	37	31	36	31	1337	144.5	5.67	132.76	31				Pf00586, Pf02769, Pf13507	237823	ENSMUSG00000020899.15	Pfas	11	Metabolic pathways; Purine metabolism	Purine metabolism	Purine ribonucleoside monophosphate biosynthesis	7	1.182	1.2	1.163	1.102	1.026	669.9		49.1	44	42	42.6	41.3	39.1	36.4	35.5	High	Not Found	High	High	High	High
FALSE	High	Master Protein	G5E829	Plasma membrane calcium-transporting ATPase 1 OS=Mus musculus OX=10090 GN=Atp2b1 PE=1 SV=1	0	FALSE	170.808	33	33	46	21	1220	134.7	5.91	164.62	33				Pf00122, Pf00689, Pf00690, Pf00702, Pf08282, Pf12424, Pf12710, Pf13246	67972	ENSMUSG00000019943.10	Atp2b1	10	Pancreatic secretion; Mineral absorption; Endocrine and other factor-regulated calcium reabsorption; cGMP-PKG signaling pathway; Calcium signaling pathway; Salivary secretion; cAMP signaling pathway; Adrenergic signaling in cardiomyocytes	Splicing factor NOVA regulated synaptic proteins; Calcium Regulation in the Cardiac Cell	Ion transport by P-type ATPases; Ion homeostasis; Reduction of cytosolic Ca++ levels	20	0.774	0.805	0.77	0.871	0.969			156.4	42.9	119.4	124.2	118.8	134.4	149.5	154.3	Not Found	Not Found	High	High	High	High
FALSE	High	Master Protein	Q8BH64	EH domain-containing protein 2 OS=Mus musculus OX=10090 GN=Ehd2 PE=1 SV=1	0	FALSE	170.715	67	30	59	28	543	61.1	6.51	193.6	30				Pf00350, Pf01926, Pf12763	259300	ENSMUSG00000074364.6	Ehd2	7	Endocytosis	Insulin Signaling	Factors involved in megakaryocyte development and platelet production	4	1.258	1.263	1.215	1.197	1.014	319.9	154.2	94.9	37.4	71.3	71.6	68.9	67.8	57.5	56.7	High	High	High	High	High	High
FALSE	High	Master Protein	P30999	Catenin delta-1 OS=Mus musculus OX=10090 GN=Ctnnd1 PE=1 SV=2	0	FALSE	169.695	49	37	58	37	938	104.9	6.87	177.34	37				Pf00514	12388	ENSMUSG00000101645.1; ENSMUSG00000034101.14	Ctnnd1	2	Leukocyte transendothelial migration; Adherens junction; Rap1 signaling pathway	EGFR1 Signaling Pathway; Wnt Signaling Pathway and Pluripotency	VEGFR2 mediated vascular permeability; Adherens junctions interactions	14	0.821	0.821	0.807	0.85	0.888		303	82.4	74.9	85.5	85.4	84	88.5	92.4	104	Not Found	High	High	High	High	High
FALSE	High	Master Protein	P61979	Heterogeneous nuclear ribonucleoprotein K OS=Mus musculus OX=10090 GN=Hnrnpk PE=1 SV=1	0	FALSE	169.632	63	25	119	25	463	50.9	5.54	380.64	25				Pf00013, Pf08067, Pf13014, Pf13083	15387	ENSMUSG00000021546.17	Hnrnpk	13	Herpes simplex infection; MicroRNAs in cancer; Spliceosome; Viral carcinogenesis	mRNA processing	mRNA Splicing - Major Pathway	9	1.039	1.051	1.055	1.026	1.009		323.8	86.9	73.9	86.7	87.7	87.9	85.6	84.1	83.4	Not Found	High	High	High	High	High
FALSE	High	Master Protein	P54276	DNA mismatch repair protein Msh6 OS=Mus musculus OX=10090 GN=Msh6 PE=1 SV=3	0	FALSE	169.625	34	37	43	37	1358	151	6.73	146.59	37				Pf00488, Pf00855, Pf01624, Pf05188, Pf05190, Pf05192	17688	ENSMUSG00000005370.3	Msh6	17	Platinum drug resistance; Pathways in cancer; Colorectal cancer; Mismatch repair	Mismatch repair	Mismatch repair (MMR) directed by MSH2:MSH6 (MutSalpha)	8	1.21	1.193	1.159	1.108	1.034			137.6	156.6	127.4	125.6	122	116.6	108.8	105.3	Not Found	Not Found	High	High	High	High
FALSE	High	Master Protein	Q99104	Unconventional myosin-Va OS=Mus musculus OX=10090 GN=Myo5a PE=1 SV=2	0	FALSE	169.241	26	45	47	44	1853	215.4	8.63	137.78	45				Pf00063, Pf00261, Pf00612, Pf00769, Pf01442, Pf01843, Pf02463, Pf04111, Pf04156, Pf05483, Pf05557, Pf05622, Pf06160, Pf06548, Pf06705, Pf07028, Pf07888, Pf07926, Pf08317, Pf09311, Pf09726, Pf10174, Pf12128	17918	ENSMUSG00000034593.16	Myo5a	9				0	1.048	1.027	1.038	1.044	1.021			100.7	216.2	115.8	113.5	114.8	115.4	112.9	110.5	Not Found	Not Found	High	High	High	High
FALSE	High	Master Protein	Q9CPY7	Cytosol aminopeptidase OS=Mus musculus OX=10090 GN=Lap3 PE=1 SV=3	0	FALSE	168.881	65	27	59	27	519	56.1	7.72	182.46	27				Pf00883, Pf02789	66988	ENSMUSG00000039682.12	Lap3	5	Glutathione metabolism; Arginine and proline metabolism; Metabolic pathways			3	1.04	1.058	1.006	1.041	0.977			136.6	104.8	128.8	131.1	124.7	129	121.1	123.9	Not Found	Not Found	High	High	High	High
FALSE	High	Master Protein	Q6PGL7	WASH complex subunit 2 OS=Mus musculus OX=10090 GN=Washc2 PE=1 SV=1	0	FALSE	168.635	35	31	41	31	1334	145.2	4.77	114.48	31				Pf15255	28006	ENSMUSG00000024104.11	D6Wsu116e; Fam21; Washc2	6	Endocytosis			1	1.072	1.023	1.014	1.019	0.928	438.7		40.8	171.9	61.7	58.9	58.4	58.7	53.4	57.6	High	Not Found	High	High	High	High
FALSE	High	Master Protein	P13595	Neural cell adhesion molecule 1 OS=Mus musculus OX=10090 GN=Ncam1 PE=1 SV=3	0	FALSE	168.543	31	31	44	31	1115	119.4	4.83	142.76	31				Pf00041, Pf00047, Pf07654, Pf07679, Pf08205, Pf13895, Pf13927	17967		Ncam1	9	Cell adhesion molecules (CAMs); Prion diseases			2	0.852	0.864	0.834	0.83	0.99			139.8	141.4	114.1	115.7	111.6	111.1	132.5	133.9	Not Found	Not Found	High	High	High	High
FALSE	High	Master Protein	Q03265	ATP synthase subunit alpha, mitochondrial OS=Mus musculus OX=10090 GN=Atp5f1a PE=1 SV=1	0	FALSE	168.32	59	30	125	30	553	59.7	9.19	384.84	30				Pf00006, Pf00306, Pf02663, Pf02874, Pf05943	11946	ENSMUSG00000025428.15	Atp5a1	18	Metabolic pathways; Huntington's disease; Oxidative phosphorylation; Parkinson's disease; Alzheimer's disease	Oxidative phosphorylation; Electron Transport Chain	Cristae formation; Formation of ATP by chemiosmotic coupling	14	0.993	1.033	1.096	1.047	1.056		163.8	103.6	86.9	103	107.1	113.7	108.6	109.6	103.7	Not Found	High	High	High	High	High
FALSE	High	Master Protein	P49718	DNA replication licensing factor MCM5 OS=Mus musculus OX=10090 GN=Mcm5 PE=1 SV=1	0	FALSE	167.993	55	35	55	35	733	82.3	8.43	160.68	35				Pf00493, Pf07728, Pf14551	17218		Mcm5	8		DNA Replication; TNF-alpha NF-kB Signaling Pathway; G1 to S cell cycle control		3	1.189	1.265	1.155	1.173	1.012	311.4	181.1	66.8	82.8	62.6	66.6	60.9	61.8	53.3	52.7	High	High	High	High	High	High
FALSE	High	Master Protein	Q9DBJ1	Phosphoglycerate mutase 1 OS=Mus musculus OX=10090 GN=Pgam1 PE=1 SV=3	0	FALSE	167.914	72	15	76	11	254	28.8	7.18	268.89	15				Pf00300	18648	ENSMUSG00000011752.6	Pgam1	19	Metabolic pathways; Biosynthesis of amino acids; Glycine, serine and threonine metabolism; Glycolysis / Gluconeogenesis; Carbon metabolism; Central carbon metabolism in cancer; Glucagon signaling pathway	Glycolysis and Gluconeogenesis	Neutrophil degranulation; Gluconeogenesis; Glycolysis	16	1.309	1.483	1.276	1.31	0.979		304.7	79.3	128.1	86.8	98.4	84.6	86.9	64.9	66.3	Not Found	High	High	High	High	High
FALSE	High	Master Protein	Q8C2E7	WASH complex subunit 5 OS=Mus musculus OX=10090 GN=Washc5 PE=1 SV=2	0	FALSE	167.666	39	40	43	40	1159	134	7.12	134.07	40				Pf10266	223593	ENSMUSG00000022350.6	E430025E21Rik; Washc5	15	Endocytosis			1	1.006	0.991	1.006	1.007	0.945			104.5	199.1	117.6	115.9	117.7	117.8	110.5	117	Not Found	Not Found	High	High	High	High
FALSE	High	Master Protein	P51125	Calpastatin OS=Mus musculus OX=10090 GN=Cast PE=1 SV=2	0	FALSE	167.485	54	35	55	35	788	84.9	5.52	157.07	35				Pf00748	12380		Cast	13			Degradation of the extracellular matrix	2	1.074	1.088	1.043	1.05	0.973			139.6	65.2	137.2	139	133.1	134	124.3	127.7	Not Found	Not Found	High	High	High	High
FALSE	High	Master Protein	P17156	Heat shock-related 70 kDa protein 2 OS=Mus musculus OX=10090 GN=Hspa2 PE=1 SV=2	0	FALSE	167.337	58	34	106	20	633	69.6	5.67	333.33	34				Pf00012, Pf06723	15512	ENSMUSG00000059970.7	Hspa2	12	Endocytosis; MAPK signaling pathway; Toxoplasmosis; Epstein-Barr virus infection; Spliceosome; Legionellosis; Influenza A; Antigen processing and presentation; Protein processing in endoplasmic reticulum; Estrogen signaling pathway; Measles; Longevity regulating pathway - multiple species		Mus musculus biological processes; Meiotic Synapsis	14	1.005	0.998	0.989	0.971	0.957			146.5	193.8	112	111.2	110.2	108.2	106.6	111.4	Not Found	Not Found	High	High	High	High
FALSE	High	Master Protein	P63268	Actin, gamma-enteric smooth muscle OS=Mus musculus OX=10090 GN=Actg2 PE=1 SV=1	0	FALSE	166.44	64	22	256	8	376	41.9	5.48	801.26	22				Pf00022	11468	ENSMUSG00000059430.14	Actg2	6	Vascular smooth muscle contraction		Smooth Muscle Contraction	3	0.806	0.811	0.817	0.841	0.973			63.2	284	100.3	100.8	101.7	104.6	121	124.4	Not Found	Not Found	High	High	High	High
FALSE	High	Master Protein	P13864	DNA (cytosine-5)-methyltransferase 1 OS=Mus musculus OX=10090 GN=Dnmt1 PE=1 SV=5	0	FALSE	166.392	32	40	45	40	1620	183.1	7.74	127.57	40				Pf00145, Pf01426, Pf02008, Pf06464, Pf12047	13433	ENSMUSG00000004099.16	Dnmt1	9	MicroRNAs in cancer; Metabolic pathways; Cysteine and methionine metabolism	PluriNetWork; One Carbon Metabolism; Glutathione and one carbon metabolism	Mus musculus biological processes; NoRC negatively regulates rRNA expression; PRC2 methylates histones and DNA	11	0.93	0.998	0.942	0.971	0.984			86	275.8	101.9	109.3	103.2	106.4	107.8	109.5	Not Found	Not Found	High	High	High	High
FALSE	High	Master Protein	P42227	Signal transducer and activator of transcription 3 OS=Mus musculus OX=10090 GN=Stat3 PE=1 SV=2	0	FALSE	166.321	52	28	47	28	770	88	6.3	142.06	28				Pf00017, Pf01017, Pf02864, Pf02865	20848	ENSMUSG00000004040.16	Stat3	11	FoxO signaling pathway; Acute myeloid leukemia; AGE-RAGE signaling pathway in diabetic complications; MicroRNAs in cancer; Prolactin signaling pathway; Jak-STAT signaling pathway; Toxoplasmosis; Epstein-Barr virus infection; Chemokine signaling pathway; Signaling pathways regulating pluripotency of stem cells; Insulin resistance; Hepatitis B; Inflammatory bowel disease (IBD); Proteoglycans in can…	IL-9 Signaling Pathway; TGF Beta Signaling Pathway; EPO Receptor Signaling; Dopaminergic Neurogenesis; IL-5 Signaling Pathway; MicroRNAs in Cardiomyocyte Hypertrophy; PluriNetWork; Signaling of Hepatocyte Growth Factor Receptor; Chemokine signaling pathway; Delta-Notch Signaling Pathway; IL-7 Signaling Pathway; ESC Pluripotency Pathways; IL-3 Signaling Pathway; IL-6 signaling Pathway; Kit Recepto…	Signaling by Leptin; Interleukin-7 signaling; PTK6 Activates STAT3; Interleukin-35 Signalling; Signaling by SCF-KIT; Mus musculus biological processes; Interleukin-15 signaling; Interleukin-6 family signaling; Downstream signal transduction; Interleukin-4 and 13 signaling; Interleukin-10 signaling; Interleukin-20 family signaling; MET activates STAT3	65	1.191	1.087	1.132	1.094	0.975			140.8	110.8	137.6	125.6	130.8	126.4	112.6	115.5	Not Found	Not Found	High	High	High	High
FALSE	High	Master Protein	Q61941	NAD(P) transhydrogenase, mitochondrial OS=Mus musculus OX=10090 GN=Nnt PE=1 SV=2	0	FALSE	165.804	38	33	55	33	1086	113.8	7.64	195.73	33				Pf01262, Pf02233, Pf05222, Pf12769	18115		Nnt	13				0	0.949	1.109	1.129	1.179	1.218			76.2	107.1	117.8	137.6	140	146.2	151.1	124	Not Found	Not Found	High	High	High	High
FALSE	High	Master Protein	O55131	Septin-7 OS=Mus musculus OX=10090 GN=Sept7 PE=1 SV=1	0	FALSE	165.556	60	28	60	26	436	50.5	8.57	207.07	28				Pf00735, Pf01926, Pf05368	235072		Sept7	9				0	1.041	1.05	0.991	1.012	0.93			132.5	98.7	132.8	134	126.5	129.2	118.7	127.6	Not Found	Not Found	High	High	High	High
FALSE	High	Master Protein	P50247	Adenosylhomocysteinase OS=Mus musculus OX=10090 GN=Ahcy PE=1 SV=3	0	FALSE	165.294	69	26	66	25	432	47.7	6.54	214.76	26				Pf00670, Pf02254, Pf02826, Pf05221	269378; 11615	ENSMUSG00000048087.5; ENSMUSG00000027597.15	Ahcy; Gm4737	2; 16	Metabolic pathways; Cysteine and methionine metabolism	One Carbon Metabolism; Glutathione and one carbon metabolism	Sulfur amino acid metabolism; Methylation	10	1.248	1.236	1.141	1.136	1.003			156.9	94.1	138.2	136.8	126.4	125.8	111	110.7	Not Found	Not Found	High	High	High	High
FALSE	High	Master Protein	Q9CZD3	Glycine--tRNA ligase OS=Mus musculus OX=10090 GN=Gars PE=1 SV=1	0	FALSE	165.266	45	31	60	31	729	81.8	6.65	192.45	31				Pf00458, Pf00587, Pf03129	353172	ENSMUSG00000029777.10	Gars	6	Aminoacyl-tRNA biosynthesis			1	1.112	1.067	1.022	1.007	0.995	209.4		123.8	67.3	107.4	103.2	98.8	97.3	96.2	96.6	High	Not Found	High	High	High	High
FALSE	High	Master Protein	Q8JZQ9	Eukaryotic translation initiation factor 3 subunit B OS=Mus musculus OX=10090 GN=Eif3b PE=1 SV=1	0	FALSE	165.227	47	32	50	32	803	91.3	5.02	160.76	32				Pf00076, Pf08662, Pf13893, Pf14259	27979	ENSMUSG00000056076.13	Eif3b	5	RNA transport	Translation Factors; mRNA processing; IL-2 Signaling Pathway	Formation of a pool of free 40S subunits; L13a-mediated translational silencing of Ceruloplasmin expression; Ribosomal scanning and start codon recognition; Formation of the ternary complex, and subsequently, the 43S complex; Translation initiation complex formation; GTP hydrolysis and joining of the 60S ribosomal subunit	15	1.001	0.95	0.959	0.959	0.938			176.9	31.7	136.4	129.5	130.8	130.6	127.8	136.3	Not Found	Not Found	High	High	High	High
FALSE	High	Master Protein	P47856	Glutamine--fructose-6-phosphate aminotransferase [isomerizing] 1 OS=Mus musculus OX=10090 GN=Gfpt1 PE=1 SV=3	0	FALSE	165.184	56	34	49	28	697	78.5	6.84	166.93	34				Pf00310, Pf01380, Pf13230, Pf13522, Pf13537, Pf13580	14583	ENSMUSG00000029992.14	Gfpt1	6	Metabolic pathways; Insulin resistance; Amino sugar and nucleotide sugar metabolism; Alanine, aspartate and glutamate metabolism		Synthesis of UDP-N-acetyl-glucosamine	10	1.012	0.951	0.935	0.961	0.957		301.1	85	68.4	94.9	89.2	87.7	90.2	89.7	93.8	Not Found	High	High	High	High	High
FALSE	High	Master Protein	Q0KL02	Triple functional domain protein OS=Mus musculus OX=10090 GN=Trio PE=1 SV=3	0	FALSE	165.089	15	43	47	43	3102	347.6	6.35	133.23	43				Pf00018, Pf00047, Pf00069, Pf00169, Pf00435, Pf00621, Pf00650, Pf02711, Pf06293, Pf07653, Pf07679, Pf07714, Pf13716, Pf13895, Pf13927, Pf14604	223435		Trio	15			Rho GTPase cycle; NRAGE signals death through JNK; G alpha (12/13) signalling events; DCC mediated attractive signaling; Signalling by NGF; Gastrin-CREB signalling pathway via PKC and MAPK	17	0.952	1.015	1.034	1.047	0.95			100.5	209.1	109.6	116.9	119	120.6	109.4	115.1	Not Found	Not Found	High	High	High	High
FALSE	High	Master Protein	P97496	SWI/SNF complex subunit SMARCC1 OS=Mus musculus OX=10090 GN=Smarcc1 PE=1 SV=2	0	FALSE	164.872	35	35	45	25	1104	122.8	5.73	144.86	35				Pf04433	20588	ENSMUSG00000032481.16	Smarcc1	9		PluriNetWork; TNF-alpha NF-kB Signaling Pathway	RMTs methylate histone arginines; RUNX1 interacts with co-factors whose precise effect on RUNX1 targets is not known	10	0.981	1.026	1.01	1.005	0.973			102.5	171.3	118.8	124.3	122.3	121.7	117.9	121.2	Not Found	Not Found	High	High	High	High
FALSE	High	Master Protein	P29341	Polyadenylate-binding protein 1 OS=Mus musculus OX=10090 GN=Pabpc1 PE=1 SV=2	0	FALSE	164.384	55	30	60	30	636	70.6	9.5	202.59	30				Pf00076, Pf00658, Pf13893, Pf14259	18458	ENSMUSG00000022283.14	Pabpc1	15	mRNA surveillance pathway; RNA degradation; RNA transport	Translation Factors; mRNA processing	L13a-mediated translational silencing of Ceruloplasmin expression; Nonsense Mediated Decay (NMD) independent of the Exon Junction Complex (EJC); Nonsense Mediated Decay (NMD) enhanced by the Exon Junction Complex (EJC); AUF1 (hnRNP D0) binds and destabilizes mRNA; Translation initiation complex formation; Deadenylation of mRNA	20	0.906	0.91	0.989	1.002	1.04			147.3	30.2	127.4	128	139.1	140.9	146.3	140.7	Not Found	Not Found	High	High	High	High
FALSE	High	Master Protein	Q8R081	Heterogeneous nuclear ribonucleoprotein L OS=Mus musculus OX=10090 GN=Hnrnpl PE=1 SV=2	0	FALSE	164.323	48	19	79	19	586	63.9	8.1	283.15	19				Pf00076, Pf13893, Pf14259	15388	ENSMUSG00000015165.16	Hnrnpl	7		mRNA processing	mRNA Splicing - Major Pathway	5	1.015	1.034	1.108	1.021	1.134			114.5	163.3	116.2	118.3	126.7	116.9	129.7	114.4	Not Found	Not Found	High	High	High	High
FALSE	High	Master Protein	P80317	T-complex protein 1 subunit zeta OS=Mus musculus OX=10090 GN=Cct6a PE=1 SV=3	0	FALSE	164.319	63	29	87	25	531	58	7.08	230.22	29				Pf00118, Pf05504	12466		Cct6a	5				0	1.105	1.077	1.073	1.047	0.971			157.4	81.5	134	130.7	130.2	127	117.8	121.4	Not Found	Not Found	High	High	High	High
FALSE	High	Master Protein	P68368	Tubulin alpha-4A chain OS=Mus musculus OX=10090 GN=Tuba4a PE=1 SV=1	0	FALSE	164.281	55	20	152	4	448	49.9	5.06	529.39	20				Pf00091, Pf03953	22145	ENSMUSG00000026202.13	Tuba4a	1	Phagosome; Gap junction; Apoptosis		Anchoring of the basal body to the plasma membrane; Intraflagellar transport; Hedgehog 'on' state; AURKA Activation by TPX2; Loss of Nlp from mitotic centrosomes; Recruitment of mitotic centrosome proteins and complexes; Hedgehog 'off' state; Regulation of PLK1 Activity at G2/M Transition; Platelet degranulation ; Recruitment of NuMA to mitotic centrosomes	28	1.284	1.205	1.213	1.162	1.053			79.2	134.8	145.9	136.9	137.8	132.1	119.6	113.6	Not Found	Not Found	High	High	High	High
FALSE	High	Master Protein	Q8K4Z5	Splicing factor 3A subunit 1 OS=Mus musculus OX=10090 GN=Sf3a1 PE=1 SV=1	0	FALSE	164.164	49	32	53	32	791	88.5	5.22	168.1	32				Pf00240, Pf01805, Pf12230, Pf14560	67465	ENSMUSG00000002129.11	Sf3a1	11	Spliceosome	mRNA processing	mRNA Splicing - Major Pathway	6	0.992	1.006	1.038	0.986	1.049			87.3	161.8	122.7	124.4	128.4	122	129.8	123.7	Not Found	Not Found	High	High	High	High
FALSE	High	Master Protein	Q9QX47	Protein SON OS=Mus musculus OX=10090 GN=Son PE=1 SV=2	0	FALSE	164.046	21	34	43	34	2444	265.5	5.6	141.36	34				Pf00035, Pf01585, Pf14709	20658	ENSMUSG00000022961.17	Son	16		mRNA processing		1	0.928	0.929	0.945	0.953	0.993			128.1	165.6	114	114.2	116.1	117	122.1	122.9	High	Not Found	High	High	High	High
FALSE	High	Master Protein	Q3UJB9	Enhancer of mRNA-decapping protein 4 OS=Mus musculus OX=10090 GN=Edc4 PE=1 SV=2	0	FALSE	163.486	30	30	39	30	1406	152.4	5.78	129.29	30				Pf00400	234699		Edc4	8	RNA degradation			1	0.964	0.965	0.958	0.941	0.983			143.3	102.7	125.1	125.2	124.3	122.1	127.6	129.7	Not Found	Not Found	High	High	High	High
FALSE	High	Master Protein	Q8R0G9	Nuclear pore complex protein Nup133 OS=Mus musculus OX=10090 GN=Nup133 PE=1 SV=2	0	FALSE	163.456	43	37	49	37	1155	128.5	5.2	142.77	37				Pf03177, Pf08801	234865	ENSMUSG00000039509.8	Nup133	8	RNA transport		Transcriptional regulation by small RNAs; SUMOylation of RNA binding proteins; snRNP Assembly; SUMOylation of chromatin organization proteins; Resolution of Sister Chromatid Cohesion; Amplification of signal from unattached kinetochores via a MAD2 inhibitory signal; Separation of Sister Chromatids; RHO GTPases Activate Formins; Nuclear Pore Complex (NPC) Disassembly; Regulation of Glucokinase by …	42	1.046	1.038	1.043	1.029	1.02			108.3	155.7	124.6	123.6	124.3	122.7	121.5	119.2	Not Found	Not Found	High	High	High	High
FALSE	High	Master Protein	Q5XJY5	Coatomer subunit delta OS=Mus musculus OX=10090 GN=Arcn1 PE=1 SV=2	0	FALSE	163.366	54	28	53	28	511	57.2	6.21	182.05	28				Pf00928	213827	ENSMUSG00000032096.16	Arcn1	9			COPI-mediated anterograde transport; COPI-dependent Golgi-to-ER retrograde traffic	11	1.11	1.039	1.029	1.006	0.976		344.3	103.8	89.7	83.2	78	77.2	75.5	73.2	75	Not Found	High	High	High	High	High
FALSE	High	Master Protein	Q99NH0	Ankyrin repeat domain-containing protein 17 OS=Mus musculus OX=10090 GN=Ankrd17 PE=1 SV=2	0	FALSE	163.289	19	40	41	39	2603	274	6.52	117.41	40				Pf00013, Pf00023, Pf12796, Pf13014, Pf13606, Pf13637, Pf13857	81702	ENSMUSG00000055204.15	Ankrd17	5				0	1.012	1.016	0.996	1.021	0.941			103.1	144.8	127.2	127.6	125.1	128.3	118.2	125.6	Not Found	Not Found	High	High	High	High
FALSE	High	Master Protein	Q9D0R2	Threonine--tRNA ligase, cytoplasmic OS=Mus musculus OX=10090 GN=Tars PE=1 SV=2	0	FALSE	163.142	57	37	58	35	722	83.3	7.36	169.61	37				Pf00587, Pf02824, Pf03129, Pf07973	110960	ENSMUSG00000022241.5	Tars	15	Aminoacyl-tRNA biosynthesis			1	1.063	1.025	0.988	0.975	0.913			161.2	93.6	132.9	128	123.4	121.8	114.1	124.9	Not Found	High	High	High	High	High
FALSE	High	Master Protein	Q58A65	C-Jun-amino-terminal kinase-interacting protein 4 OS=Mus musculus OX=10090 GN=Spag9 PE=1 SV=2	0	FALSE	163.003	33	40	43	40	1321	146.1	5.15	138.54	40				Pf09744	70834		Spag9	11			CDO in myogenesis	3	1.002	1.018	1.006	1.034	0.973			131.1	144.3	120.3	122.3	120.8	124.2	116.8	120.1	Not Found	Not Found	High	High	High	High
FALSE	High	Master Protein	Q8K2B3	Succinate dehydrogenase [ubiquinone] flavoprotein subunit, mitochondrial OS=Mus musculus OX=10090 GN=Sdha PE=1 SV=1	0	FALSE	162.91	56	25	51	25	664	72.5	7.37	174.24	25				Pf00890, Pf02910	66945	ENSMUSG00000021577.13	Sdha	13	Citrate cycle (TCA cycle); Metabolic pathways; Huntington's disease; Non-alcoholic fatty liver disease (NAFLD); Oxidative phosphorylation; Parkinson's disease; Alzheimer's disease; Carbon metabolism	Electron Transport Chain; TCA Cycle	Citric acid cycle (TCA cycle)	14	1.003	1.048	1.087	1.061	1.128			127.7	76.2	126.1	131.8	136.8	133.5	141.9	125.8	Not Found	Not Found	High	High	High	High
FALSE	High	Master Protein	Q8BHG1	Nardilysin OS=Mus musculus OX=10090 GN=Nrdc PE=1 SV=1	0	FALSE	162.368	35	32	44	32	1161	132.8	4.87	154.21	32				Pf00675, Pf05193	230598	ENSMUSG00000053510.12	Nrd1	4				0	1.147	1.088	1.048	1.038	0.988			116.5	142.8	134.7	127.8	123	121.9	116	117.4	Not Found	Not Found	High	High	High	High
FALSE	High	Master Protein	Q501J6	Probable ATP-dependent RNA helicase DDX17 OS=Mus musculus OX=10090 GN=Ddx17 PE=1 SV=1	0	FALSE	162.321	48	31	64	22	650	72.4	8.59	208.72	31				Pf00270, Pf00271	67040		Ddx17	15				0	0.997	0.98	1.032	1.036	1.143			125.9	124.2	120.8	118.8	125.1	125.6	138.5	121.2	Not Found	Not Found	High	High	High	High
FALSE	High	Master Protein	Q00PI9	Heterogeneous nuclear ribonucleoprotein U-like protein 2 OS=Mus musculus OX=10090 GN=Hnrnpul2 PE=1 SV=2	0	FALSE	162.242	44	31	57	31	745	84.9	4.89	174.33	31				Pf00622, Pf02037, Pf13671	68693	ENSMUSG00000071659.3	Hnrnpul2	19				0	1.049	0.994	1.027	0.982	1.105			102.5	142.3	128.7	121.9	126	120.4	135.5	122.7	Not Found	Not Found	High	High	High	High
FALSE	High	Master Protein	P53995	Anaphase-promoting complex subunit 1 OS=Mus musculus OX=10090 GN=Anapc1 PE=1 SV=2	0	FALSE	161.142	28	37	40	37	1944	215.9	6.35	115.07	37				Pf01851, Pf12859	17222	ENSMUSG00000014355.10	Anapc1	2	Progesterone-mediated oocyte maturation; Ubiquitin mediated proteolysis; HTLV-I infection; Oocyte meiosis; Cell cycle		Conversion from APC/C:Cdc20 to APC/C:Cdh1 in late anaphase; Inactivation of APC/C via direct inhibition of the APC/C complex; Cdc20:Phospho-APC/C mediated degradation of Cyclin A; Senescence-Associated Secretory Phenotype (SASP); Autodegradation of Cdh1 by Cdh1:APC/C; APC/C:Cdc20 mediated degradation of Cyclin B; Separation of Sister Chromatids; Phosphorylation of the APC/C; APC/C:Cdh1 mediated d…	33	1.056	1.018	1.013	0.984	0.967			43	373.4	102.1	98.4	97.9	95.1	93.5	96.7	Not Found	Not Found	High	High	High	High
FALSE	High	Master Protein	Q61210	Rho guanine nucleotide exchange factor 1 OS=Mus musculus OX=10090 GN=Arhgef1 PE=1 SV=2	0	FALSE	160.876	45	34	47	34	920	102.7	5.6	147.49	34				Pf00621, Pf09128	16801	ENSMUSG00000040940.18	Arhgef1	7	Regulation of actin cytoskeleton; Platelet activation; Proteoglycans in cancer; Pathways in cancer; Vascular smooth muscle contraction	G Protein Signaling Pathways; G13 Signaling Pathway; Regulation of Actin Cytoskeleton	G alpha (12/13) signalling events; NRAGE signals death through JNK; Signalling by NGF; Rho GTPase cycle	19	1.121	1.103	1.093	1.054	0.995			119.9	220.9	116.1	114.2	113.1	109.2	103.1	103.5	Not Found	Not Found	High	High	High	High
FALSE	High	Master Protein	Q80UG5	Septin-9 OS=Mus musculus OX=10090 GN=Sept9 PE=1 SV=1	0	FALSE	160.81	58	34	68	34	583	65.5	8.9	229.05	34				Pf00735, Pf01926, Pf03193, Pf04548	53860	ENSMUSG00000059248.13	Sept9	11	Bacterial invasion of epithelial cells			1	0.968	0.949	0.946	0.989	0.911			141.2	98.2	127.8	125.2	124.9	130.5	120.2	132	Not Found	Not Found	High	High	High	High
FALSE	High	Master Protein	Q8CG47	Structural maintenance of chromosomes protein 4 OS=Mus musculus OX=10090 GN=Smc4 PE=1 SV=1	0	FALSE	160.688	35	40	47	40	1286	146.8	7.3	146.27	40				Pf02463, Pf06470, Pf13304, Pf13476, Pf13555	70099	ENSMUSG00000034349.14	Smc4	3			Condensation of Prometaphase Chromosomes; Condensation of Prophase Chromosomes	7	1.313	1.395	1.294	1.28	1.017			122.7	113	137.4	146.1	135.5	134	106.5	104.7	Not Found	Not Found	High	High	High	High
FALSE	High	Master Protein	P27612	Phospholipase A-2-activating protein OS=Mus musculus OX=10090 GN=Plaa PE=1 SV=4	0	FALSE	160.23	55	33	48	33	794	87.2	6.14	149.01	33				Pf00400, Pf08324, Pf09070	18786	ENSMUSG00000028577.13	Plaa	4	Protein processing in endoplasmic reticulum			1	1.109	1.056	1.033	1.03	0.963		320.6	109.5	58.5	91.6	87.2	85.3	85.1	79.5	82.6	Not Found	High	High	High	High	High
FALSE	High	Master Protein	Q01320	DNA topoisomerase 2-alpha OS=Mus musculus OX=10090 GN=Top2a PE=1 SV=2	0	FALSE	160.114	27	42	46	28	1528	172.7	8.6	134.53	42				Pf00204, Pf00521, Pf01751, Pf02449, Pf02518, Pf08070	21973	ENSMUSG00000020914.17	Top2a	11	Platinum drug resistance		SUMOylation of DNA replication proteins	6	1.228	1.297	1.235	1.203	1.159			103.4	162.2	126.6	133.7	127.4	124	119.5	103.1	Not Found	Not Found	High	High	High	High
FALSE	High	Master Protein	O35286	Pre-mRNA-splicing factor ATP-dependent RNA helicase DHX15 OS=Mus musculus OX=10090 GN=Dhx15 PE=1 SV=2	0	FALSE	159.977	48	32	62	31	795	90.9	7.46	176.55	32				Pf00270, Pf00271, Pf04408, Pf07717, Pf13401	13204	ENSMUSG00000029169.11	Dhx15	5	Spliceosome	mRNA processing	mRNA Splicing - Major Pathway	6	1.092	1.074	1.103	1.088	1.044			146.2	91.6	130.1	127.8	131.4	129.5	124.4	119.1	Not Found	Not Found	High	High	High	High
FALSE	High	Master Protein	O54774	AP-3 complex subunit delta-1 OS=Mus musculus OX=10090 GN=Ap3d1 PE=1 SV=1	0	FALSE	159.649	33	33	45	33	1199	135	7.37	121.53	33				Pf01602, Pf06375	11776	ENSMUSG00000020198.8	Ap3d1	10	Lysosome			1	0.995	0.961	0.979	0.983	0.941			80.5	177.6	126	121.7	124	124.5	119.1	126.6	Not Found	Not Found	High	High	High	High
FALSE	High	Master Protein	Q8K2Z4	Condensin complex subunit 1 OS=Mus musculus OX=10090 GN=Ncapd2 PE=1 SV=2	0	FALSE	159.522	33	38	43	38	1392	155.6	6.38	131.33	38				Pf12717, Pf12922	68298		Ncapd2	6				0	1.266	1.299	1.229	1.179	1.053			109.5	142.3	134.8	138.3	130.9	125.5	112.1	106.5	Not Found	Not Found	High	High	High	High
FALSE	High	Master Protein	O08553	Dihydropyrimidinase-related protein 2 OS=Mus musculus OX=10090 GN=Dpysl2 PE=1 SV=2	0	FALSE	159.504	65	25	57	21	572	62.2	6.38	175.42	25				Pf01979, Pf07969, Pf13147, Pf13594	12934	ENSMUSG00000022048.8	Dpysl2	14	Axon guidance	PluriNetWork	Recycling pathway of L1; CRMPs in Sema3A signaling	8	1.362	1.177	1.15	1.088	1.038	509.6		71.2	63.6	71.1	61.4	60	56.8	54.2	52.2	High	Not Found	High	High	High	High
FALSE	High	Master Protein	Q9WTK5	Nuclear factor NF-kappa-B p100 subunit OS=Mus musculus OX=10090 GN=Nfkb2 PE=1 SV=1	0	FALSE	159.356	45	32	38	32	899	96.8	6.37	125.6	32				Pf00023, Pf00531, Pf00554, Pf12796, Pf13606, Pf13637, Pf13857	18034	ENSMUSG00000025225.14	Nfkb2	19	MAPK signaling pathway; Epstein-Barr virus infection; Breast cancer; HTLV-I infection; Osteoclast differentiation; Legionellosis; Pathways in cancer; NF-kappa B signaling pathway; Viral carcinogenesis	EBV LMP1 signaling; TNF-alpha NF-kB Signaling Pathway; ApoE and miR-146 in inflammation and atherosclerosis; Toll Like Receptor signaling	Dectin-1 mediated noncanonical NF-kB signaling; NIK-->noncanonical NF-kB signaling; DEx/H-box helicases activate type I IFN and inflammatory cytokines production ; Interleukin-1 processing; Activated TLR4 signalling; TAK1 activates NFkB by phosphorylation and activation of IKKs complex; RIP-mediated NFkB activation via ZBP1; TRAF6 mediated NF-kB activation; PKMTs methylate histone lysines	51	0.901	0.934	0.907	0.973	0.944			125.8	145.7	116	120.3	116.8	125.2	121.5	128.8	Not Found	Not Found	High	High	High	High
FALSE	High	Master Protein	P50516	V-type proton ATPase catalytic subunit A OS=Mus musculus OX=10090 GN=Atp6v1a PE=1 SV=2	0	FALSE	159.244	61	29	43	29	617	68.3	5.58	151.09	29				Pf00006, Pf00306, Pf02874	11964	ENSMUSG00000052459.13	Atp6v1a	16	mTOR signaling pathway; Rheumatoid arthritis; Metabolic pathways; Phagosome; Oxidative phosphorylation; Synaptic vesicle cycle; Collecting duct acid secretion		Ion channel transport; ROS, RNS production in phagocytes; Transferrin endocytosis and recycling; Insulin receptor recycling	18	1.009	0.94	0.952	0.955	0.947			143.2	104.6	130.8	121.8	123.4	123.8	122.8	129.6	Not Found	Not Found	High	High	High	High
FALSE	High	Master Protein	Q8BG05	Heterogeneous nuclear ribonucleoprotein A3 OS=Mus musculus OX=10090 GN=Hnrnpa3 PE=1 SV=1	0	FALSE	159.178	50	24	73	22	379	39.6	9.01	272.73	24				Pf00076, Pf13893, Pf14259	229279	ENSMUSG00000059005.13	Hnrnpa3	2	Spliceosome	mRNA processing		2	0.996	0.992	1.02	0.992	1.093	324.8		81.7	64.1	86.6	86.2	88.7	86.2	95	86.9	High	Not Found	High	High	High	High
FALSE	High	Master Protein	P70335	Rho-associated protein kinase 1 OS=Mus musculus OX=10090 GN=Rock1 PE=1 SV=1	0	FALSE	158.959	33	41	42	34	1354	158.1	5.86	132.15	41				Pf00069, Pf00130, Pf00169, Pf00261, Pf00433, Pf00529, Pf01576, Pf02463, Pf04111, Pf04156, Pf05483, Pf05557, Pf05622, Pf06120, Pf06160, Pf06785, Pf07714, Pf07888, Pf08912, Pf09726, Pf09789, Pf10168, Pf10174, Pf10186, Pf12128, Pf12795, Pf13514, Pf14531, Pf14915, Pf15619	19877	ENSMUSG00000024290.8	Rock1	18	Oxytocin signaling pathway; Leukocyte transendothelial migration; Regulation of actin cytoskeleton; MicroRNAs in cancer; Focal adhesion; Chemokine signaling pathway; Platelet activation; Axon guidance; Sphingolipid signaling pathway; Proteoglycans in cancer; Salmonella infection; cGMP-PKG signaling pathway; TGF-beta signaling pathway; Pathways in cancer; cAMP signaling pathway; Vascular smooth mu…	MicroRNAs in Cardiomyocyte Hypertrophy; PluriNetWork; Chemokine signaling pathway; G13 Signaling Pathway; Regulation of Actin Cytoskeleton; Integrin-mediated Cell Adhesion; Focal Adhesion	Apoptotic cleavage of cellular proteins; RHO GTPases Activate ROCKs; G alpha (12/13) signalling events; VEGFA-VEGFR2 Pathway; Neutrophil degranulation; EPHB-mediated forward signaling; Sema4D induced cell migration and growth-cone collapse	47	1.078	1.067	1.015	1.05	0.996			96.3	193	123.4	122.2	116.3	120.3	114.1	114.5	Not Found	Not Found	High	High	High	High
FALSE	High	Master Protein	Q8BH74	Nuclear pore complex protein Nup107 OS=Mus musculus OX=10090 GN=Nup107 PE=1 SV=1	0	FALSE	158.798	42	32	39	32	926	106.7	5.43	133.13	32				Pf04121	103468	ENSMUSG00000052798.13	Nup107	10	RNA transport		Transcriptional regulation by small RNAs; SUMOylation of RNA binding proteins; snRNP Assembly; SUMOylation of chromatin organization proteins; Resolution of Sister Chromatid Cohesion; Amplification of signal from unattached kinetochores via a MAD2 inhibitory signal; Separation of Sister Chromatids; RHO GTPases Activate Formins; Nuclear Pore Complex (NPC) Disassembly; Regulation of Glucokinase by …	42	1.029	0.981	1.03	1.005	1.022			90.3	146.5	129.5	123.4	129.6	126.4	128.6	125.8	Not Found	Not Found	High	High	High	High
FALSE	High	Master Protein	Q9Z315	U4/U6.U5 tri-snRNP-associated protein 1 OS=Mus musculus OX=10090 GN=Sart1 PE=1 SV=1	0	FALSE	158.498	50	34	40	34	806	90.8	5.82	138.27	34				Pf03343	20227	ENSMUSG00000039148.4	Sart1	19	Spliceosome		mRNA Splicing - Major Pathway	5	0.993	1.022	0.971	0.993	0.999			122.3	109	127.6	131.4	124.8	127.7	128.5	128.6	Not Found	Not Found	High	High	High	High
FALSE	High	Master Protein	Q91WQ3	Tyrosine--tRNA ligase, cytoplasmic OS=Mus musculus OX=10090 GN=Yars PE=1 SV=3	0	FALSE	158.404	70	37	69	37	528	59.1	7.01	220.71	37				Pf00579, Pf01588	107271		Yars	4	Aminoacyl-tRNA biosynthesis			1	1.146	1.104	1.059	1.06	0.97		252.5	105.6	85.2	100.7	97	93	93.1	85.1	87.8	Not Found	High	High	High	High	High
FALSE	High	Master Protein	P40124	Adenylyl cyclase-associated protein 1 OS=Mus musculus OX=10090 GN=Cap1 PE=1 SV=4	0	FALSE	158.37	55	21	54	21	474	51.5	7.52	188.87	21				Pf01213, Pf07986, Pf08603	12331	ENSMUSG00000028656.14	Cap1	4		Insulin Signaling	Neutrophil degranulation	4	1.039	1.019	1.008	1.004	0.947			165	62.2	133.5	130.8	129.4	129	121.6	128.5	Not Found	Not Found	High	High	High	High
FALSE	High	Master Protein	Q5SW19	Clustered mitochondria protein homolog OS=Mus musculus OX=10090 GN=Cluh PE=1 SV=2	0	FALSE	158.119	37	38	41	38	1315	148	6.02	123.23	38				Pf12807, Pf13236, Pf13374, Pf13424, Pf15044	74148		1300001I01Rik; Cluh	11				0	0.936	0.968	0.931	0.985	0.918			90	277	103.2	106.8	102.7	108.7	101.3	110.3	Not Found	Not Found	High	High	High	High
FALSE	High	Master Protein	Q80X82	Symplekin OS=Mus musculus OX=10090 GN=Sympk PE=1 SV=1	0	FALSE	157.953	36	36	44	36	1284	142.2	6.05	140.64	36				Pf11935, Pf12295	68188		Sympk	7				0	1.041	1.057	1.035	1.011	1.017			83.2	174.9	125.3	127.2	124.6	121.7	122.5	120.4	Not Found	Not Found	High	High	High	High
FALSE	High	Master Protein	Q9CY58	Plasminogen activator inhibitor 1 RNA-binding protein OS=Mus musculus OX=10090 GN=Serbp1 PE=1 SV=2	0	FALSE	157.755	60	25	61	25	407	44.7	8.54	204.11	25				Pf04774	66870	ENSMUSG00000036371.6	Serbp1	6				0	1.021	1.121	1.037	1.115	0.965			125.3	121.1	122.9	135	124.9	134.3	116.2	120.4	Not Found	Not Found	High	High	High	High
FALSE	High	Master Protein	Q62448	Eukaryotic translation initiation factor 4 gamma 2 OS=Mus musculus OX=10090 GN=Eif4g2 PE=1 SV=2	0	FALSE	157.615	45	36	49	36	906	102	7.14	163.72	36				Pf02020, Pf02847, Pf02854	13690		Eif4g2	7	Viral myocarditis; RNA transport	Exercise-induced Circadian Regulation; Translation Factors; mRNA processing; Exercise-induced Circadian Regulation		6	1.002	0.979	1.022	0.993	0.995			148.9	103.8	125	122.1	127.5	123.9	124.1	124.7	Not Found	Not Found	High	High	High	High
FALSE	High	Master Protein	Q99MR6	Serrate RNA effector molecule homolog OS=Mus musculus OX=10090 GN=Srrt PE=1 SV=1	0	FALSE	157.133	37	33	51	33	875	100.4	5.97	167.75	33				Pf04959, Pf12066	83701	ENSMUSG00000037364.11	Srrt	5			mRNA Splicing - Major Pathway; RNA polymerase II transcribes snRNA genes	7	1.101	1.079	1.104	1.031	1.077			136.4	97.3	132	129.3	132.3	123.6	129.1	119.9	Not Found	Not Found	High	High	High	High
FALSE	High	Master Protein	Q9D8E6	60S ribosomal protein L4 OS=Mus musculus OX=10090 GN=Rpl4 PE=1 SV=3	0	FALSE	156.628	49	25	83	25	419	47.1	11	287.86	25				Pf00573, Pf14374	67891	ENSMUSG00000032399.8	Rpl4	9	Ribosome	Cytoplasmic Ribosomal Proteins; TNF-alpha NF-kB Signaling Pathway	L13a-mediated translational silencing of Ceruloplasmin expression; Nonsense Mediated Decay (NMD) independent of the Exon Junction Complex (EJC); Nonsense Mediated Decay (NMD) enhanced by the Exon Junction Complex (EJC); GTP hydrolysis and joining of the 60S ribosomal subunit; Formation of a pool of free 40S subunits; Major pathway of rRNA processing in the nucleolus and cytosol; SRP-dependent cot…	18	1.026	1.027	1.093	1.029	1.027			137.8	112.7	124	124.1	132.1	124.4	124.1	120.9	Not Found	Not Found	High	High	High	High
FALSE	High	Master Protein	Q60967	Bifunctional 3'-phosphoadenosine 5'-phosphosulfate synthase 1 OS=Mus musculus OX=10090 GN=Papss1 PE=1 SV=1	0	FALSE	156.17	56	26	44	23	624	70.7	6.77	154.5	26				Pf01583, Pf01747, Pf02223, Pf08433, Pf13207, Pf13238, Pf13671, Pf14306	23971	ENSMUSG00000028032.13	Papss1	3	Metabolic pathways; Purine metabolism; Sulfur metabolism; Selenocompound metabolism	Purine metabolism	Transport and synthesis of PAPS	12	1.262	1.207	1.216	1.131	1.075	581.6		67	26.2	59.6	57	57.4	53.4	50.7	47.2	High	Not Found	High	High	High	High
FALSE	High	Master Protein	Q9JLI8	Squamous cell carcinoma antigen recognized by T-cells 3 OS=Mus musculus OX=10090 GN=Sart3 PE=1 SV=1	0	FALSE	156.112	42	35	41	35	962	109.6	5.24	141.67	35				Pf00076, Pf13893, Pf14259	53890	ENSMUSG00000018974.7	Sart3	5		mRNA processing		1	1.06	1.032	1.053	1.003	0.992			104.2	118.8	134.2	130.5	133.2	126.9	125.5	126.6	Not Found	Not Found	High	High	High	High
FALSE	High	Master Protein	Q9R0L6	Pericentriolar material 1 protein OS=Mus musculus OX=10090 GN=Pcm1 PE=1 SV=2	0	FALSE	155.814	21	37	42	37	2025	228.7	5.01	130.55	37					18536	ENSMUSG00000031592.10	Pcm1	8			Anchoring of the basal body to the plasma membrane; AURKA Activation by TPX2; Loss of Nlp from mitotic centrosomes; Recruitment of mitotic centrosome proteins and complexes; Regulation of PLK1 Activity at G2/M Transition; Recruitment of NuMA to mitotic centrosomes	16	0.983	0.976	0.968	0.971	0.995			104.3	169.1	121.1	120.4	119.4	119.7	122.7	123.3	Not Found	Not Found	High	High	High	High
FALSE	High	Master Protein	P46460	Vesicle-fusing ATPase OS=Mus musculus OX=10090 GN=Nsf PE=1 SV=2	0	FALSE	155.737	50	35	59	34	744	82.6	6.95	205.24	35				Pf00004, Pf00910, Pf01078, Pf02359, Pf02933, Pf05272, Pf05496, Pf06068, Pf07724, Pf07728, Pf13173, Pf13191, Pf13207, Pf13401	18195	ENSMUSG00000034187.18	Nsf	11	GABAergic synapse; Vasopressin-regulated water reabsorption; Synaptic vesicle cycle		Trafficking of GluR2-containing AMPA receptors; Intra-Golgi traffic; COPI-mediated anterograde transport; COPI-dependent Golgi-to-ER retrograde traffic; COPII (Coat Protein 2) Mediated Vesicle Transport; Retrograde transport at the Trans-Golgi-Network	23	0.89	0.87	0.879	0.886	0.942			139	96	124.6	121.7	123	124	131.7	139.9	Not Found	Not Found	High	High	High	High
FALSE	High	Master Protein	D3YXK2	Scaffold attachment factor B1 OS=Mus musculus OX=10090 GN=Safb PE=1 SV=2	0	FALSE	155.566	34	36	55	28	937	105	5.35	175.52	36				Pf00076, Pf02037, Pf13893, Pf14259	224903	ENSMUSG00000071054.12	Safb	17				0	1.106	1.174	1.102	1.108	1.036			156	61.9	132.5	140.7	132.1	132.8	124.2	119.9	Not Found	Not Found	High	High	High	High
FALSE	High	Master Protein	A6H8H2	DENN domain-containing protein 4C OS=Mus musculus OX=10090 GN=Dennd4c PE=1 SV=1	0	FALSE	155.502	22	36	38	36	1906	211.3	6.4	122.48	36				Pf02141, Pf03455, Pf03456	329877	ENSMUSG00000038024.17	Dennd4c	4				0	1.068	1.053	1.051	1.023	0.944			103.4	165.6	127.1	125.4	125.2	121.8	112.4	119.1	Not Found	Not Found	High	High	High	High
FALSE	High	Master Protein	Q76MZ3	Serine/threonine-protein phosphatase 2A 65 kDa regulatory subunit A alpha isoform OS=Mus musculus OX=10090 GN=Ppp2r1a PE=1 SV=3	0	FALSE	155.193	50	26	51	18	589	65.3	5.11	153.52	26				Pf02985, Pf13513, Pf13646	51792	ENSMUSG00000007564.14	Ppp2r1a	17	mRNA surveillance pathway; Chagas disease (American trypanosomiasis); Dopaminergic synapse; Hippo signaling pathway; Oocyte meiosis; Sphingolipid signaling pathway; Long-term depression; TGF-beta signaling pathway; Hepatitis C; PI3K-Akt signaling pathway; AMPK signaling pathway; Tight junction; Adrenergic signaling in cardiomyocytes	PluriNetWork; Focal Adhesion-PI3K-Akt-mTOR-signaling pathway; Glycogen Metabolism; IL-6 signaling Pathway; Wnt Signaling Pathway and Pluripotency	Loss of Nlp from mitotic centrosomes; RAF activation; Resolution of Sister Chromatid Cohesion; Separation of Sister Chromatids; Spry regulation of FGF signaling; Anchoring of the basal body to the plasma membrane; AURKA Activation by TPX2; Activated TLR4 signalling; Nonsense Mediated Decay (NMD) enhanced by the Exon Junction Complex (EJC); Signaling by GPCR; Regulation of TP53 Degradation; Negati…	120	1.085	1.087	1.038	1.041	0.993			118.4	76.2	139.9	140.2	133.9	134.4	128	129	Not Found	Not Found	High	High	High	High
FALSE	High	Master Protein	P49312	Heterogeneous nuclear ribonucleoprotein A1 OS=Mus musculus OX=10090 GN=Hnrnpa1 PE=1 SV=2	0	FALSE	155.116	69	21	97	18	320	34.2	9.23	333.09	21				Pf00076, Pf13893, Pf14259	15382	ENSMUSG00000046434.15	Hnrnpa1	15	Spliceosome	mRNA processing	mRNA Splicing - Major Pathway; FGFR2 alternative splicing	11	0.854	0.891	0.986	0.945	1.088		686.8	22.2	67.5	33.1	34.6	38.2	36.6	42.2	38.8	Not Found	High	High	High	High	High
FALSE	High	Master Protein	P24547	Inosine-5'-monophosphate dehydrogenase 2 OS=Mus musculus OX=10090 GN=Impdh2 PE=1 SV=2	0	FALSE	154.91	52	26	43	25	514	55.8	7.28	154.98	26				Pf00478, Pf00571, Pf00977, Pf01070, Pf03060	23918	ENSMUSG00000062867.13	Impdh2	9	Metabolic pathways; Purine metabolism; Drug metabolism - other enzymes	Purine metabolism	Neutrophil degranulation; Purine ribonucleoside monophosphate biosynthesis	11	1.049	1.03	0.999	0.977	0.943			136.6	97.5	133.9	131.5	127.6	124.7	120.4	127.7	Not Found	Not Found	High	High	High	High
FALSE	High	Master Protein	P62192	26S proteasome regulatory subunit 4 OS=Mus musculus OX=10090 GN=Psmc1 PE=1 SV=1	0	FALSE	154.766	66	27	51	25	440	49.2	6.21	166.46	27				Pf00004, Pf00910, Pf01078, Pf05496, Pf05673, Pf05729, Pf07724, Pf07726, Pf07728, Pf13191, Pf13401	19179	ENSMUSG00000021178.8	Psmc1	12	Proteasome; Epstein-Barr virus infection; Viral carcinogenesis	TNF-alpha NF-kB Signaling Pathway; Proteasome Degradation	The role of GTSE1 in G2/M progression after G2 checkpoint; CDT1 association with the CDC6:ORC:origin complex; Ubiquitin Mediated Degradation of Phosphorylated Cdc25A; RUNX1 regulates transcription of genes involved in differentiation of HSCs; Degradation of beta-catenin by the destruction complex; Autodegradation of the E3 ubiquitin ligase COP1; UCH proteinases; MAPK6/MAPK4 signaling; SCF-beta-Tr…	132	1.085	1.095	1.043	1.028	1.031		272.3	108.3	61.2	96.4	97.3	92.6	91.4	91.6	88.8	Not Found	High	High	High	High	High
FALSE	High	Master Protein	Q7TMB8	Cytoplasmic FMR1-interacting protein 1 OS=Mus musculus OX=10090 GN=Cyfip1 PE=1 SV=1	0	FALSE	154.594	32	35	47	19	1253	145.1	6.9	145.79	35				Pf05994, Pf07159	20430	ENSMUSG00000030447.15	Cyfip1	7	Regulation of actin cytoskeleton; RNA transport		RHO GTPases Activate WASPs and WAVEs; VEGFA-VEGFR2 Pathway; Neutrophil degranulation; Regulation of actin dynamics for phagocytic cup formation	14	1.066	1.038	1.017	1.049	0.93			122.1	196.6	119.1	116	113.5	117.1	103.9	111.7	Not Found	Not Found	High	High	High	High
FALSE	High	Master Protein	Q9D8N0	Elongation factor 1-gamma OS=Mus musculus OX=10090 GN=Eef1g PE=1 SV=3	0	FALSE	154.273	60	25	83	25	437	50	6.74	259.53	25				Pf00043, Pf00647, Pf02798, Pf13409, Pf13410, Pf13417, Pf14497	67160	ENSMUSG00000071644.10	Eef1g	19	Legionellosis	Translation Factors	Eukaryotic Translation Elongation	5	1.104	1.04	1.069	1.011	0.978			137.4	106.4	134.6	126.8	130.4	123.2	119.3	121.9	Not Found	Not Found	High	High	High	High
FALSE	High	Master Protein	Q922B2	Aspartate--tRNA ligase, cytoplasmic OS=Mus musculus OX=10090 GN=Dars PE=1 SV=2	0	FALSE	154.267	64	32	58	32	501	57.1	6.49	185.32	32				Pf00152, Pf01336	226414	ENSMUSG00000026356.15	Dars	1	Aminoacyl-tRNA biosynthesis	Alanine and aspartate metabolism		2	1.126	1.05	1.047	1.026	0.944			167.4	46	143	133.4	133	130.4	119.9	127	Not Found	Not Found	High	High	High	High
FALSE	High	Master Protein	P97434	Myosin phosphatase Rho-interacting protein OS=Mus musculus OX=10090 GN=Mprip PE=1 SV=2	0	FALSE	154.075	43	35	42	34	1024	116.3	6.21	133.77	35				Pf00169	26936	ENSMUSG00000005417.17	Mprip	11				0	0.86	0.864	0.894	0.933	0.951			49.2	208.8	115.9	116.5	120.6	125.8	128.2	134.8	Not Found	Not Found	High	High	High	High
FALSE	High	Master Protein	Q99LF4	tRNA-splicing ligase RtcB homolog OS=Mus musculus OX=10090 GN=Rtcb PE=1 SV=1	0	FALSE	153.891	59	24	51	24	505	55.2	7.23	156.99	24				Pf01139	28088	ENSMUSG00000001783.3	D10Wsu52e; Rtcb	10				0	1.069	1.049	1.031	1.001	1.008			142.9	79	135	132.6	130.3	126.5	127.4	126.3	Not Found	Not Found	High	High	High	High
FALSE	High	Master Protein	P58281	Dynamin-like 120 kDa protein, mitochondrial OS=Mus musculus OX=10090 GN=Opa1 PE=1 SV=1	0	FALSE	153.525	43	35	40	35	960	111.3	7.55	127.63	35				Pf00350, Pf01926	74143	ENSMUSG00000038084.16	Opa1	16			Regulation of Apoptosis	3	1.005	1.033	1.062	1.048	1.092		359.5	63.1	149	69	70.9	72.9	71.9	75	68.7	Not Found	High	High	High	High	High
FALSE	High	Master Protein	E9Q634	Unconventional myosin-Ie OS=Mus musculus OX=10090 GN=Myo1e PE=1 SV=1	0	FALSE	153.163	36	35	41	35	1107	126.7	9.07	127.18	35				Pf00018, Pf00063, Pf06017, Pf07653, Pf14604	71602	ENSMUSG00000032220.10	Myo1e	9		Primary Focal Segmental Glomerulosclerosis FSGS		1	0.694	0.638	0.69	0.796	0.901			73.3	211.3	105.3	96.7	104.6	120.7	136.6	151.6	Not Found	Not Found	High	High	High	High
FALSE	High	Master Protein	A2A432	Cullin-4B OS=Mus musculus OX=10090 GN=Cul4b PE=1 SV=1	0	FALSE	152.839	38	38	46	22	970	110.6	8.37	150.1	38				Pf00888, Pf10557	72584	ENSMUSG00000031095.15	Cul4b	X	Ubiquitin mediated proteolysis; Nucleotide excision repair		Dual incision in TC-NER; Recognition of DNA damage by PCNA-containing replication complex; Dual Incision in GG-NER; DNA Damage Recognition in GG-NER; Formation of Incision Complex in GG-NER; Neddylation; Formation of TC-NER Pre-Incision Complex; Gap-filling DNA repair synthesis and ligation in TC-NER	17	1.083	1.087	1.053	1.088	0.997			147.5	123.9	125.1	125.6	121.6	125.7	115.1	115.5	Not Found	Not Found	High	High	High	High
FALSE	High	Master Protein	Q8BJ71	Nuclear pore complex protein Nup93 OS=Mus musculus OX=10090 GN=Nup93 PE=1 SV=1	0	FALSE	152.731	47	39	55	39	819	93.2	5.72	169.6	39				Pf04097	71805	ENSMUSG00000032939.14	Nup93	8	RNA transport		Transcriptional regulation by small RNAs; SUMOylation of RNA binding proteins; snRNP Assembly; SUMOylation of chromatin organization proteins; Nuclear Pore Complex (NPC) Disassembly; Regulation of Glucokinase by Glucokinase Regulatory Protein; Transport of Mature mRNA derived from an Intron-Containing Transcript; SUMOylation of DNA damage response and repair proteins; SUMOylation of DNA replicati…	29	1.039	1.044	1.018	1.022	1.005		262.5	112.1	71.1	94	94.4	92.1	92.4	90.9	90.5	Not Found	High	High	High	High	High
FALSE	High	Master Protein	Q6ZQ73	Cullin-associated NEDD8-dissociated protein 2 OS=Mus musculus OX=10090 GN=Cand2 PE=1 SV=2	0	FALSE	152.371	35	35	39	31	1235	135.5	5.58	126.12	35				Pf08623, Pf13513	67088	ENSMUSG00000030319.8	Cand2	6				0	1.171	1.116	1.107	1.046	1.016			98.3	170.5	132.6	126.4	125.4	118.5	115	113.3	High	High	High	High	High	High
FALSE	High	Master Protein	Q6P2B1	Transportin-3 OS=Mus musculus OX=10090 GN=Tnpo3 PE=1 SV=1	0	FALSE	152.323	34	26	37	25	923	104.1	5.57	124.78	26				Pf08389	320938	ENSMUSG00000012535.14	Tnpo3	6				0	1.15	1.109	1.073	1.064	0.969	505.9		75.8	67.9	63.3	61.1	59.1	58.6	53.3	55	High	Not Found	High	High	High	High
FALSE	High	Master Protein	Q6ZQ58	La-related protein 1 OS=Mus musculus OX=10090 GN=Larp1 PE=1 SV=3	0	FALSE	152.086	39	36	43	36	1072	121.1	8.79	145.16	36				Pf05383	73158	ENSMUSG00000037331.15	Larp1	11				0	0.96	0.986	0.95	1.015	0.942			112.7	116.6	126.4	129.9	125.1	133.7	124	131.7	Not Found	Not Found	High	High	High	High
FALSE	High	Master Protein	Q8CI94	Glycogen phosphorylase, brain form OS=Mus musculus OX=10090 GN=Pygb PE=1 SV=3	0	FALSE	151.981	51	35	48	35	843	96.7	6.73	145.99	35				Pf00343	110078	ENSMUSG00000033059.7	Pygb	2	Insulin signaling pathway; Metabolic pathways; Insulin resistance; Starch and sucrose metabolism; Glucagon signaling pathway	Glycogen Metabolism	Neutrophil degranulation	9	1.197	1.169	1.122	1.091	0.957			151.4	79.1	141	137.6	132.1	128.4	112.7	117.7	Not Found	Not Found	High	High	High	High
FALSE	High	Master Protein	O35350	Calpain-1 catalytic subunit OS=Mus musculus OX=10090 GN=Capn1 PE=1 SV=1	0	FALSE	151.903	54	33	38	32	713	82.1	5.87	127.45	33				Pf00648, Pf01067, Pf13833	12333	ENSMUSG00000024942.16	Capn1	19	Alzheimer's disease; Protein processing in endoplasmic reticulum; Apoptosis	Alzheimers Disease; IL-1 Signaling Pathway; Integrin-mediated Cell Adhesion; Focal Adhesion	Formation of the cornified envelope; Degradation of the extracellular matrix; Neutrophil degranulation	15	1.269	1.259	1.202	1.165	1.016			116.7	121.3	139.9	138.8	132.5	128.5	112.1	110.2	Not Found	Not Found	High	High	High	High
FALSE	High	Master Protein	Q9ESX5	H/ACA ribonucleoprotein complex subunit 4 OS=Mus musculus OX=10090 GN=Dkc1 PE=1 SV=4	0	FALSE	151.857	60	24	35	24	509	57.4	9.28	123	24				Pf01472, Pf01509, Pf08068	245474	ENSMUSG00000031403.14	Dkc1	X	Ribosome biogenesis in eukaryotes		Telomere Extension By Telomerase	6	0.935	0.934	0.968	0.928	1.026			112.4	131.2	122.2	122	126.4	121.2	134	130.6	Not Found	Not Found	High	High	High	High
FALSE	High	Master Protein	Q0GNC1	Inverted formin-2 OS=Mus musculus OX=10090 GN=Inf2 PE=1 SV=1	0	FALSE	151.406	39	33	43	33	1273	138.5	5.21	123.02	33				Pf02181, Pf02205, Pf06367, Pf06371	70435		Inf2	12				0	0.795	0.806	0.829	0.908	0.923			109.9	86.3	121.5	123.2	126.7	138.7	141	152.8	Not Found	Not Found	High	High	High	High
FALSE	High	Master Protein	P13020	Gelsolin OS=Mus musculus OX=10090 GN=Gsn PE=1 SV=3	0	FALSE	151.354	45	28	67	14	780	85.9	6.18	204.51	28				Pf00626	227753	ENSMUSG00000026879.14	Gsn	2	Regulation of actin cytoskeleton; Fc gamma R-mediated phagocytosis; Viral carcinogenesis	Regulation of Actin Cytoskeleton	Neutrophil degranulation; Caspase-mediated cleavage of cytoskeletal proteins	12	1.225	1.198	1.143	1.124	1.033		354.2	102.6	49.1	90	88	84	82.6	75.9	73.5	Not Found	High	High	High	High	High
FALSE	High	Master Protein	G3X9K3	Brefeldin A-inhibited guanine nucleotide-exchange protein 1 OS=Mus musculus OX=10090 GN=Arfgef1 PE=1 SV=1	0	FALSE	151.351	22	39	42	29	1846	208.4	5.86	122.92	39				Pf01369, Pf09324, Pf12783	211673	ENSMUSG00000067851.11	Arfgef1	1	Endocytosis			1	1.058	1.014	1.02	1.013	0.961			86.5	282.8	110	105.4	106.1	105.4	99.9	104	Not Found	Not Found	High	High	High	High
FALSE	High	Master Protein	Q8K363	ATP-dependent RNA helicase DDX18 OS=Mus musculus OX=10090 GN=Ddx18 PE=1 SV=1	0	FALSE	151.35	55	31	37	31	660	74.1	9.52	123.1	31				Pf00270, Pf00271, Pf04851, Pf13959	66942	ENSMUSG00000001674.11	Ddx18	1				0	0.87	0.88	0.852	0.866	0.972			125.2	35	134.3	135.9	131.5	133.6	150.1	154.4	Not Found	Not Found	High	High	High	High
FALSE	High	Master Protein	P27659	60S ribosomal protein L3 OS=Mus musculus OX=10090 GN=Rpl3 PE=1 SV=3	0	FALSE	151.109	55	26	84	26	403	46.1	10.21	274.01	26				Pf00297	27367	ENSMUSG00000060036.13	Rpl3	15	Ribosome	Cytoplasmic Ribosomal Proteins	L13a-mediated translational silencing of Ceruloplasmin expression; Nonsense Mediated Decay (NMD) independent of the Exon Junction Complex (EJC); Nonsense Mediated Decay (NMD) enhanced by the Exon Junction Complex (EJC); GTP hydrolysis and joining of the 60S ribosomal subunit; Formation of a pool of free 40S subunits; Major pathway of rRNA processing in the nucleolus and cytosol; SRP-dependent cot…	17	0.99	1.006	1.021	1.04	0.949		509.2	66.5	33	64.5	65.5	66.5	67.8	61.8	65.1	Not Found	High	High	High	High	High
FALSE	High	Master Protein	Q810B6	Rabankyrin-5 OS=Mus musculus OX=10090 GN=Ankfy1 PE=1 SV=2	0	FALSE	150.935	34	31	34	31	1169	128.6	5.91	118.25	31				Pf00023, Pf00651, Pf01363, Pf07707, Pf12796, Pf13606, Pf13637, Pf13857	11736	ENSMUSG00000020790.14	Ankfy1	11				0	1.003	1.021	0.973	0.976	0.857			108.9	184.2	121.6	123.8	118	118.4	103.9	121.3	Not Found	Not Found	High	High	High	High
FALSE	High	Master Protein	D3Z7P3	Glutaminase kidney isoform, mitochondrial OS=Mus musculus OX=10090 GN=Gls PE=1 SV=1	0	FALSE	150.829	52	26	59	26	674	73.9	7.99	183.45	26				Pf04960, Pf12796	14660	ENSMUSG00000026103.14	Gls	1	MicroRNAs in cancer; GABAergic synapse; Metabolic pathways; Glutamatergic synapse; Proximal tubule bicarbonate reclamation; D-Glutamine and D-glutamate metabolism; Alanine, aspartate and glutamate metabolism; Central carbon metabolism in cancer; Arginine biosynthesis		TP53 Regulates Metabolic Genes; Glutamate Neurotransmitter Release Cycle; Amino acid synthesis and interconversion (transamination)	21	0.962	1.033	1.037	1.005	1.092	642.7		36.1	80.6	37.8	40.5	40.7	39.5	42.9	39.3	High	High	High	High	High	High
FALSE	High	Master Protein	Q61024	Asparagine synthetase [glutamine-hydrolyzing] OS=Mus musculus OX=10090 GN=Asns PE=1 SV=3	0	FALSE	150.147	52	22	52	22	561	64.2	6.58	163.09	22				Pf00310, Pf00733, Pf12481, Pf13522, Pf13537	27053	ENSMUSG00000029752.12	Asns	6	Metabolic pathways; Alanine, aspartate and glutamate metabolism		Amino acid synthesis and interconversion (transamination)	5	1.202	1.226	1.126	1.119	1.048	439.7		71	68.5	75.2	76.8	70.5	70.1	65.6	62.6	High	Not Found	High	High	High	High
FALSE	High	Master Protein	Q8R422	CD109 antigen OS=Mus musculus OX=10090 GN=Cd109 PE=1 SV=1	0	FALSE	150.002	25	30	37	30	1442	161.6	5.57	136.67	30				Pf00207, Pf01835, Pf07677, Pf07678, Pf07703, Pf10569	235505	ENSMUSG00000046186.8	Cd109	9			Post-translational modification: synthesis of GPI-anchored proteins; Platelet degranulation	7	0.782	0.703	0.699	0.698	0.958			117.5	132.3	121.2	109	108.3	108.2	148.5	155	Not Found	Not Found	High	High	High	High
FALSE	High	Master Protein	Q62383	Transcription elongation factor SPT6 OS=Mus musculus OX=10090 GN=Supt6h PE=1 SV=2	0	FALSE	149.873	27	39	42	39	1726	199	4.93	128.14	39				Pf00017, Pf09371, Pf12836, Pf14633, Pf14635, Pf14639, Pf14641, Pf14878	20926	ENSMUSG00000002052.6	Supt6; Supt6h	11			RNA Polymerase II Pre-transcription Events; Formation of RNA Pol II elongation complex	5	0.874	0.887	0.942	0.943	1.005			68.1	182.8	115.9	117.6	124.9	125	133.2	132.6	Not Found	Not Found	High	High	High	High
FALSE	High	Master Protein	O08529	Calpain-2 catalytic subunit OS=Mus musculus OX=10090 GN=Capn2 PE=1 SV=4	0	FALSE	149.823	53	30	47	29	700	79.8	4.96	145.88	30				Pf00648, Pf01067, Pf13833	12334	ENSMUSG00000026509.15	Capn2	1	Focal adhesion; Alzheimer's disease; Protein processing in endoplasmic reticulum; Apoptosis	Alzheimers Disease; Integrin-mediated Cell Adhesion	Degradation of the extracellular matrix	8	1.137	1.079	1.066	1.038	1.055		364.2	84	67.2	86.4	82	81	78.9	80.2	76	Not Found	High	High	High	High	High
FALSE	High	Master Protein	Q91VD9	NADH-ubiquinone oxidoreductase 75 kDa subunit, mitochondrial OS=Mus musculus OX=10090 GN=Ndufs1 PE=1 SV=2	0	FALSE	149.765	54	29	37	29	727	79.7	5.72	121.68	29				Pf00111, Pf00384, Pf09326, Pf10588, Pf13510	227197	ENSMUSG00000025968.16	Ndufs1	1	Metabolic pathways; Huntington's disease; Non-alcoholic fatty liver disease (NAFLD); Oxidative phosphorylation; Parkinson's disease; Alzheimer's disease	Oxidative phosphorylation; Electron Transport Chain	Complex I biogenesis	13	0.977	0.99	1.076	0.988	1.106			137.1	149.4	113.6	115.1	125.1	114.9	128.5	116.3	Not Found	Not Found	High	High	High	High
FALSE	High	Master Protein	Q5XG71	Small subunit processome component 20 homolog OS=Mus musculus OX=10090 GN=Utp20 PE=1 SV=2	0	FALSE	149.507	16	39	39	39	2788	317.5	8.09	118.12	39				Pf07539	70683		Utp20	10				0	0.755	0.74	0.776	0.819	0.954			45.2	303.4	97.5	95.6	100.3	105.8	123.2	129.2	Not Found	Not Found	High	High	High	High
FALSE	High	Master Protein	Q9ES00	Ubiquitin conjugation factor E4 B OS=Mus musculus OX=10090 GN=Ube4b PE=1 SV=3	0	FALSE	149.496	38	35	41	35	1173	133.2	6.07	116.96	35				Pf04564, Pf10408	63958	ENSMUSG00000028960.18	Ube4b	4	Ubiquitin mediated proteolysis; Protein processing in endoplasmic reticulum			2	1.062	1.04	1.037	1.029	0.961			101.2	228	116.2	113.8	113.5	112.7	105.1	109.4	Not Found	Not Found	High	High	High	High
FALSE	High	Master Protein	Q9ERG0	LIM domain and actin-binding protein 1 OS=Mus musculus OX=10090 GN=Lima1 PE=1 SV=3	0	FALSE	149.39	48	36	62	35	753	84	6.6	185	36				Pf00412	65970	ENSMUSG00000023022.13	Lima1	15				0	0.805	0.813	0.839	0.892	0.988	568.3		44.9	48.7	51	51.5	53.1	56.5	62.6	63.4	High	Not Found	High	High	High	High
FALSE	High	Master Protein	Q9DBR7	Protein phosphatase 1 regulatory subunit 12A OS=Mus musculus OX=10090 GN=Ppp1r12a PE=1 SV=2	0	FALSE	149.37	35	33	37	30	1029	114.9	5.49	122.72	33				Pf00023, Pf03961, Pf12796, Pf13606, Pf13637, Pf13857	17931	ENSMUSG00000019907.10	Ppp1r12a	10	Oxytocin signaling pathway; Regulation of actin cytoskeleton; Focal adhesion; Platelet activation; Proteoglycans in cancer; cGMP-PKG signaling pathway; cAMP signaling pathway; Vascular smooth muscle contraction	Regulation of Actin Cytoskeleton; Focal Adhesion	RHO GTPases activate PAKs; Regulation of PLK1 Activity at G2/M Transition; RHO GTPases activate PKNs	20	0.95	0.939	0.963	0.979	0.977			113.7	105.8	127.7	126.2	129.4	131.6	131.3	134.4	Not Found	Not Found	High	High	High	High
FALSE	High	Master Protein	Q1HFZ0	tRNA (cytosine(34)-C(5))-methyltransferase OS=Mus musculus OX=10090 GN=Nsun2 PE=1 SV=2	0	FALSE	149.136	54	34	51	34	757	85.4	6.58	142.55	34				Pf01189, Pf13659	28114	ENSMUSG00000021595.18	Nsun2	13				0	1.083	1.082	1.041	1.029	0.998			129.8	123.6	129.7	129.6	124.7	123.2	119.6	119.8	Not Found	Not Found	High	High	High	High
FALSE	High	Master Protein	Q6A0A9	Constitutive coactivator of PPAR-gamma-like protein 1 OS=Mus musculus OX=10090 GN=FAM120A PE=1 SV=2	0	FALSE	149.015	32	29	37	28	1112	121.6	8.92	131.47	29				Pf13458	218236	ENSMUSG00000038014.7	Fam120a	13				0	0.996	1.011	1.015	1.002	0.97			110.9	103.6	130.5	132.5	133.1	131.3	127.2	131	Not Found	Not Found	High	High	High	High
FALSE	High	Master Protein	P50544	Very long-chain specific acyl-CoA dehydrogenase, mitochondrial OS=Mus musculus OX=10090 GN=Acadvl PE=1 SV=3	0	FALSE	148.821	58	31	41	31	656	70.8	8.75	129.81	31				Pf00441, Pf02770, Pf02771, Pf08028	11370	ENSMUSG00000018574.14	Acadvl	11	Fatty acid metabolism; Metabolic pathways; Fatty acid degradation	Fatty Acid Beta Oxidation; Mitochondrial LC-Fatty Acid Beta-Oxidation	Beta oxidation of palmitoyl-CoA to myristoyl-CoA	11	0.943	0.955	0.99	0.982	1.082		388.9	76.6	68	73.9	74.9	77.6	76.9	84.8	78.4	Not Found	High	High	High	High	High
FALSE	High	Master Protein	P17879	Heat shock 70 kDa protein 1B OS=Mus musculus OX=10090 GN=Hspa1b PE=1 SV=3	0	FALSE	148.818	56	29	68	1	642	70.1	5.72	214.09	29				Pf00012, Pf06723	15511	ENSMUSG00000090877.3	Hspa1b	17	Endocytosis; MAPK signaling pathway; Toxoplasmosis; Epstein-Barr virus infection; Spliceosome; Legionellosis; Influenza A; Antigen processing and presentation; Protein processing in endoplasmic reticulum; Estrogen signaling pathway; Measles; Longevity regulating pathway - multiple species			12																Not Found	Not Found	Not Found	Not Found	High	High
FALSE	High	Master Protein	Q8BUR4	Dedicator of cytokinesis protein 1 OS=Mus musculus OX=10090 GN=Dock1 PE=1 SV=3	0	FALSE	148.779	24	39	42	37	1865	214.9	7.62	124.27	39				Pf00018, Pf06920, Pf07653, Pf14429, Pf14604	330662	ENSMUSG00000058325.6	Dock1	7	Regulation of actin cytoskeleton; Focal adhesion; Bacterial invasion of epithelial cells	Signaling of Hepatocyte Growth Factor Receptor; Regulation of Actin Cytoskeleton; Integrin-mediated Cell Adhesion	PTK6 Regulates RHO GTPases, RAS GTPase and MAP kinases; VEGFA-VEGFR2 Pathway; DCC mediated attractive signaling; Factors involved in megakaryocyte development and platelet production; Regulation of actin dynamics for phagocytic cup formation	23	1.061	1.069	1.059	1.075	0.959			36.4	320.6	109.7	110.5	109.5	111.1	99.1	103.3	Not Found	Not Found	High	High	High	High
FALSE	High	Master Protein	Q922F4	Tubulin beta-6 chain OS=Mus musculus OX=10090 GN=Tubb6 PE=1 SV=1	0	FALSE	148.586	64	22	98	9	447	50.1	4.89	324.59	22				Pf00091, Pf03953, Pf10644	67951	ENSMUSG00000001473.6	Tubb6	18	Phagosome; Gap junction		Intraflagellar transport; Hedgehog 'on' state; Hedgehog 'off' state	9	1.007	0.981	0.985	1.002	1.018			80.4	108	136.4	132.8	133.4	135.6	137.9	135.4	Not Found	Not Found	High	High	High	High
FALSE	High	Master Protein	Q99P72	Reticulon-4 OS=Mus musculus OX=10090 GN=Rtn4 PE=1 SV=2	0	FALSE	148.439	35	26	53	26	1162	126.5	4.54	187.3	26				Pf02453	68585	ENSMUSG00000020458.16	Rtn4	11	Alzheimer's disease	Spinal Cord Injury	Axonal growth inhibition (RHOA activation); Signalling by NGF	8	0.736	0.787	0.819	0.901	0.989			108	104.1	110.9	118.5	123.3	135.7	148.9	150.6	Not Found	Not Found	High	High	High	High
FALSE	High	Master Protein	Q61584	Fragile X mental retardation syndrome-related protein 1 OS=Mus musculus OX=10090 GN=Fxr1 PE=1 SV=2	0	FALSE	148.343	45	27	34	24	677	76.2	6.98	126.25	27				Pf00013, Pf05641, Pf12235, Pf13014	14359	ENSMUSG00000027680.15	Fxr1	3	RNA transport	mRNA processing		2	0.956	0.963	0.96	0.985	0.934			159.2	111.3	120.3	121.2	120.7	123.9	117.5	125.8	Not Found	Not Found	High	High	High	High
FALSE	High	Master Protein	Q9CZU3	Exosome RNA helicase MTR4 OS=Mus musculus OX=10090 GN=Mtrex PE=1 SV=1	0	FALSE	148.216	39	38	49	38	1040	117.6	6.4	140.86	38				Pf00270, Pf04851, Pf08148, Pf13234	72198	ENSMUSG00000016018.3	Skiv2l2	13	RNA degradation		mRNA Splicing - Major Pathway; Major pathway of rRNA processing in the nucleolus and cytosol	8	1.008	0.994	1.006	0.975	1.018			99.5	199.2	117.8	116.2	117.5	114	119	116.8	Not Found	High	High	High	High	High
FALSE	High	Master Protein	Q9CQ65	S-methyl-5'-thioadenosine phosphorylase OS=Mus musculus OX=10090 GN=Mtap PE=1 SV=1	0	FALSE	148.213	88	20	69	20	283	31	7.14	193.94	20				Pf01048	66902	ENSMUSG00000062937.7	Mtap	4	Metabolic pathways; Cysteine and methionine metabolism		Methionine salvage pathway	7	1.274	1.218	1.124	1.075	1.096		325.3	77.2	108.6	91.8	87.7	81	77.4	78.9	72	Not Found	High	High	High	High	High
FALSE	High	Master Protein	Q80UM3	N-alpha-acetyltransferase 15, NatA auxiliary subunit OS=Mus musculus OX=10090 GN=Naa15 PE=1 SV=1	0	FALSE	148.147	42	40	44	36	865	100.9	7.62	141.76	40				Pf12569, Pf13414	74838		Naa15	3				0	1.068	1.043	1.013	1.047	0.958		291	109.5	70.9	92.1	89.9	87.3	90.3	82.6	86.2	Not Found	High	High	High	High	High
FALSE	High	Master Protein	O88844	Isocitrate dehydrogenase [NADP] cytoplasmic OS=Mus musculus OX=10090 GN=Idh1 PE=1 SV=2	0	FALSE	147.959	75	32	68	31	414	46.6	7.17	202.54	32				Pf00180, Pf01960	15926	ENSMUSG00000025950.16	Idh1	1	Glutathione metabolism; Citrate cycle (TCA cycle); Metabolic pathways; Biosynthesis of amino acids; 2-Oxocarboxylic acid metabolism; Carbon metabolism; Peroxisome	Glutathione metabolism; Glutathione and one carbon metabolism	Neutrophil degranulation; NADPH regeneration	16	1.457	1.34	1.322	1.215	1.16			188.9	67.1	144.7	133.1	131.2	120.6	115.1	99.3	Not Found	Not Found	High	High	High	High
FALSE	High	Master Protein	Q91YR7	Pre-mRNA-processing factor 6 OS=Mus musculus OX=10090 GN=Prpf6 PE=1 SV=1	0	FALSE	147.893	39	36	42	36	941	106.7	8.09	138.51	36				Pf06424, Pf13414, Pf14559	68879	ENSMUSG00000002455.14	Prpf6	2	Spliceosome	mRNA processing	mRNA Splicing - Major Pathway; mRNA Splicing - Minor Pathway	7	1.044	1.07	1.083	1.055	1.026			127.9	110.1	126.7	129.8	131.5	128	124.6	121.4	Not Found	Not Found	High	High	High	High
FALSE	High	Master Protein	P68040	Receptor of activated protein C kinase 1 OS=Mus musculus OX=10090 GN=Rack1 PE=1 SV=3	0	FALSE	147.701	72	21	72	21	317	35.1	7.69	264.34	21				Pf00400	14694	ENSMUSG00000020372.15	Gnb2l1; Rack1	11	Measles	TNF-alpha NF-kB Signaling Pathway; IL-3 Signaling Pathway; IL-2 Signaling Pathway	TNFR1-mediated ceramide production; TNFR1-induced NFkappaB signaling pathway; Regulation of TNFR1 signaling	10	1.044	1.015	1.027	1.069	0.927			108.6	138.6	129.2	125.6	127.2	132.4	114.7	123.8	Not Found	Not Found	High	High	High	High
FALSE	High	Master Protein	P54775	26S proteasome regulatory subunit 6B OS=Mus musculus OX=10090 GN=Psmc4 PE=1 SV=2	0	FALSE	147.619	65	28	49	27	418	47.4	5.21	156.73	28				Pf00004, Pf00006, Pf00910, Pf01057, Pf01078, Pf05496, Pf07724, Pf07726, Pf07728, Pf13191	23996	ENSMUSG00000030603.16	Psmc4	7	Proteasome; Epstein-Barr virus infection	Proteasome Degradation	The role of GTSE1 in G2/M progression after G2 checkpoint; CDT1 association with the CDC6:ORC:origin complex; Ubiquitin Mediated Degradation of Phosphorylated Cdc25A; RUNX1 regulates transcription of genes involved in differentiation of HSCs; Degradation of beta-catenin by the destruction complex; Autodegradation of the E3 ubiquitin ligase COP1; UCH proteinases; MAPK6/MAPK4 signaling; SCF-beta-Tr…	128	1.047	1.032	0.947	0.959	0.948		375	102.5	45.8	84.1	82.9	76.1	77.1	76.2	80.3	Not Found	High	High	High	High	High
FALSE	High	Master Protein	Q9WTX6	Cullin-1 OS=Mus musculus OX=10090 GN=Cul1 PE=1 SV=1	0	FALSE	147.488	46	34	40	34	776	89.6	8	134.49	34				Pf00888, Pf10557	26965	ENSMUSG00000029686.15	Cul1	6	Herpes simplex infection; Wnt signaling pathway; Ubiquitin mediated proteolysis; Circadian rhythm; Oocyte meiosis; Cell cycle; TGF-beta signaling pathway; Hedgehog signaling pathway; Protein processing in endoplasmic reticulum	TNF-alpha NF-kB Signaling Pathway; Delta-Notch Signaling Pathway; Wnt Signaling Pathway NetPath	NIK-->noncanonical NF-kB signaling; Degradation of beta-catenin by the destruction complex; Prolactin receptor signaling; SCF-beta-TrCP mediated degradation of Emi1; Regulation of RUNX2 expression and activity; SCF(Skp2)-mediated degradation of p27/p21; Neddylation; GLI3 is processed to GLI3R by the proteasome; Dectin-1 mediated noncanonical NF-kB signaling; Activation of NF-kappaB in B cells; Ac…	88	1.113	1.177	1.087	1.131	1.01			122.2	52.1	140.9	149.1	137.7	143.3	127.9	126.7	Not Found	Not Found	High	High	High	High
FALSE	High	Master Protein	Q6P5B0	RRP12-like protein OS=Mus musculus OX=10090 GN=Rrp12 PE=1 SV=1	0	FALSE	147.44	35	38	46	38	1295	143	8.91	130.06	38				Pf08161	107094	ENSMUSG00000035049.3	Rrp12	19				0	0.761	0.775	0.775	0.81	0.962			106.2	134.5	113.7	115.8	115.8	121	143.7	149.4	Not Found	Not Found	High	High	High	High
FALSE	High	Master Protein	Q61696	Heat shock 70 kDa protein 1A OS=Mus musculus OX=10090 GN=Hspa1a PE=1 SV=2	0	FALSE	147.401	56	29	68	1	641	70	5.72	213.56	29				Pf00012, Pf06723	193740; 15511	ENSMUSG00000091971.3	Hspa1a; Hspa1b	17	Endocytosis; MAPK signaling pathway; Toxoplasmosis; Epstein-Barr virus infection; Spliceosome; Legionellosis; Influenza A; Antigen processing and presentation; Prion diseases; Protein processing in endoplasmic reticulum; Estrogen signaling pathway; Measles; Longevity regulating pathway - multiple species	Apoptosis Modulation by HSP70; MAPK signaling pathway		15																Not Found	Not Found	Not Found	Not Found	High	High
FALSE	High	Master Protein	Q80TP3	E3 ubiquitin-protein ligase UBR5 OS=Mus musculus OX=10090 GN=Ubr5 PE=1 SV=2	0	FALSE	147.357	17	39	42	39	2792	308.2	5.85	118.52	39				Pf00632, Pf00658, Pf02207, Pf11547	70790		Ubr5	15	Ubiquitin mediated proteolysis	Tryptophan metabolism		2	0.957	1.016	1.003	1.017	0.954			64	184.8	120.8	128.3	126.8	128.4	120.5	126.3	Not Found	Not Found	High	High	High	High
FALSE	High	Master Protein	Q91YE6	Importin-9 OS=Mus musculus OX=10090 GN=Ipo9 PE=1 SV=3	0	FALSE	146.608	34	27	42	27	1041	116	4.81	126.28	27				Pf03810	226432		Ipo9	1		PluriNetWork		1	1.186	1.129	1.098	1.07	0.976			134.2	109.6	138.8	132.1	128.5	125.3	114.3	117.1	Not Found	Not Found	High	High	High	High
FALSE	High	Master Protein	Q810A7	ATP-dependent RNA helicase DDX42 OS=Mus musculus OX=10090 GN=Ddx42 PE=1 SV=3	0	FALSE	146.486	41	32	36	32	929	101.9	6.98	121.2	32				Pf00270, Pf00271, Pf13307	72047	ENSMUSG00000020705.6	Ddx42	11	Spliceosome		mRNA Splicing - Major Pathway; mRNA Splicing - Minor Pathway	6	0.938	0.957	0.947	0.981	0.966			109.9	116.6	125.3	127.9	126.5	131.1	129.1	133.6	Not Found	Not Found	High	High	High	High
FALSE	High	Master Protein	P32067	Lupus La protein homolog OS=Mus musculus OX=10090 GN=Ssb PE=1 SV=1	0	FALSE	146.444	63	32	62	31	415	47.7	9.77	179.37	32				Pf00076, Pf05383, Pf08777, Pf14259	20823	ENSMUSG00000068882.13	Ssb	2	Systemic lupus erythematosus	mRNA processing		2	0.985	0.963	0.977	0.95	0.975			146	50.8	135.3	132.2	134.2	130.4	133.8	137.3	Not Found	Not Found	High	High	High	High
FALSE	High	Master Protein	Q3TKT4	Transcription activator BRG1 OS=Mus musculus OX=10090 GN=Smarca4 PE=1 SV=1	0	FALSE	145.816	25	36	40	22	1613	181.3	8	128.47	36				Pf00176, Pf00270, Pf00271, Pf00439, Pf07529, Pf07533, Pf08880, Pf11496, Pf14619	20586	ENSMUSG00000032187.16	Smarca4	9		PluriNetWork; TNF-alpha NF-kB Signaling Pathway	Interleukin-7 signaling; RMTs methylate histone arginines; Formation of the beta-catenin:TCF transactivating complex; RUNX1 interacts with co-factors whose precise effect on RUNX1 targets is not known	18	0.964	1.005	0.997	1.002	1.069			106.6	183.1	113.4	118.3	117.3	117.9	125.7	117.6	Not Found	Not Found	High	High	High	High
FALSE	High	Master Protein	Q9Z1X4	Interleukin enhancer-binding factor 3 OS=Mus musculus OX=10090 GN=Ilf3 PE=1 SV=2	0	FALSE	145.687	37	29	41	25	898	96	8.76	125.28	29				Pf00035, Pf07528, Pf14709	16201	ENSMUSG00000032178.14	Ilf3	9		mRNA processing		1	0.971	1.008	1.014	1.023	1.042			152.8	65	125.4	130.1	130.9	132.1	134.5	129.1	Not Found	Not Found	High	High	High	High
FALSE	High	Master Protein	B2RXS4	Plexin-B2 OS=Mus musculus OX=10090 GN=Plxnb2 PE=1 SV=1	0	FALSE	145.595	25	38	39	37	1842	206.1	5.87	120	38				Pf01403, Pf01437, Pf01833, Pf08337	140570	ENSMUSG00000036606.16	Plxnb2	15	Axon guidance			1	1.245	1.245	1.211	1.085	1.063			149	127.8	131.4	131.5	127.9	114.5	112.3	105.6	Not Found	Not Found	High	High	High	High
FALSE	High	Master Protein	P43247	DNA mismatch repair protein Msh2 OS=Mus musculus OX=10090 GN=Msh2 PE=1 SV=1	0	FALSE	145.505	42	31	38	31	935	104.1	5.96	126.92	31				Pf00488, Pf01624, Pf05188, Pf05190, Pf05192	17685	ENSMUSG00000024151.13	Msh2	17	Platinum drug resistance; Pathways in cancer; Colorectal cancer; Mismatch repair	Mismatch repair	Mismatch repair (MMR) directed by MSH2:MSH3 (MutSbeta); Mismatch repair (MMR) directed by MSH2:MSH6 (MutSalpha)	9	1.262	1.212	1.165	1.131	1.028			123.2	125.3	139.5	134	128.8	125	113.7	110.5	Not Found	Not Found	High	High	High	High
FALSE	High	Master Protein	P26618	Platelet-derived growth factor receptor alpha OS=Mus musculus OX=10090 GN=Pdgfra PE=1 SV=3	0	FALSE	145.4	38	34	41	32	1089	122.6	5.15	128.34	34				Pf00047, Pf00069, Pf07679, Pf07714, Pf13895	18595	ENSMUSG00000029231.15	Pdgfra	5	Endocytosis; Phospholipase D signaling pathway; Regulation of actin cytoskeleton; MAPK signaling pathway; MicroRNAs in cancer; Ras signaling pathway; Focal adhesion; Melanoma; HTLV-I infection; Rap1 signaling pathway; Pathways in cancer; Calcium signaling pathway; PI3K-Akt signaling pathway; Gap junction; Glioma; EGFR tyrosine kinase inhibitor resistance; Central carbon metabolism in cancer; Chol…	Osteoblast; Focal Adhesion-PI3K-Akt-mTOR-signaling pathway; ESC Pluripotency Pathways; Regulation of Actin Cytoskeleton; Focal Adhesion	RAF/MAP kinase cascade; PI5P, PP2A and IER3 Regulate PI3K/AKT Signaling; Downstream signal transduction; Interleukin-20 family signaling	40	2.833	2.967	2.642	1.674	1.257		306.4	129.6	84.3	109.8	115	102.4	64.9	48.7	38.8	Not Found	High	High	High	High	High
FALSE	High	Master Protein	Q8BIJ6	Isoleucine--tRNA ligase, mitochondrial OS=Mus musculus OX=10090 GN=Iars2 PE=1 SV=1	0	FALSE	145.186	45	32	42	32	1012	112.7	6.81	127.05	32				Pf00133, Pf01921, Pf06827, Pf08264, Pf09334, Pf13603	381314	ENSMUSG00000026618.11	Iars2	1	Aminoacyl-tRNA biosynthesis			1	0.995	1.004	1.031	1.005	1.068			91.4	180.5	118.7	119.8	123	119.9	127.4	119.3	Not Found	Not Found	High	High	High	High
FALSE	High	Master Protein	Q9QY06	Unconventional myosin-IXb OS=Mus musculus OX=10090 GN=Myo9b PE=1 SV=2	0	FALSE	145.07	21	39	43	37	2114	238.7	8.63	121.11	39				Pf00063, Pf00130, Pf00612, Pf00620, Pf00788	17925		Myo9b	8				0	0.913	0.89	0.886	0.935	0.908			78.1	256.9	109.8	106.9	106.5	112.4	109.2	120.2	Not Found	Not Found	High	High	High	High
FALSE	High	Master Protein	P46935	E3 ubiquitin-protein ligase NEDD4 OS=Mus musculus OX=10090 GN=Nedd4 PE=1 SV=3	0	FALSE	144.85	40	32	62	27	887	102.6	5.26	181.88	32				Pf00168, Pf00397, Pf00632	17999	ENSMUSG00000032216.14	Nedd4	9	Endocytosis; Ubiquitin mediated proteolysis; Epstein-Barr virus infection	Proteasome Degradation	Downregulation of ERBB4 signaling; ISG15 antiviral mechanism; Regulation of PTEN stability and activity	17	1.096	1.093	1.141	1.112	1.026	344.1		80	101	80.5	80.2	83.8	81.7	75.3	73.4	High	Not Found	High	High	High	High
FALSE	High	Master Protein	Q920B9	FACT complex subunit SPT16 OS=Mus musculus OX=10090 GN=Supt16h PE=1 SV=2	0	FALSE	144.561	35	35	40	35	1047	119.7	5.66	133.68	35				Pf00557, Pf08512, Pf08644, Pf14826	114741		Supt16; Supt16h	14				0	1.081	1.075	1.07	1.043	1.021			153.2	45.8	137.7	136.9	136.3	132.8	129.9	127.3	Not Found	Not Found	High	High	High	High
FALSE	High	Master Protein	Q8CIN4	Serine/threonine-protein kinase PAK 2 OS=Mus musculus OX=10090 GN=Pak2 PE=1 SV=1	0	FALSE	144.115	63	24	38	17	524	57.9	5.77	137.91	24				Pf00069, Pf00786, Pf07714, Pf14531	224105	ENSMUSG00000022781.8	Pak2	16	ErbB signaling pathway; T cell receptor signaling pathway; Regulation of actin cytoskeleton; MAPK signaling pathway; Ras signaling pathway; Focal adhesion; Axon guidance; Renal cell carcinoma	MAPK signaling pathway; Regulation of Actin Cytoskeleton; FAS pathway and Stress induction of HSP regulation; Integrin-mediated Cell Adhesion; Focal Adhesion	RHO GTPases activate PAKs; VEGFR2 mediated vascular permeability; CD209 (DC-SIGN) signaling; CD28 dependent Vav1 pathway; MAPK6/MAPK4 signaling; Sema3A PAK dependent Axon repulsion; FCERI mediated MAPK activation; Generation of second messenger molecules	39	1.171	1.111	1.105	1.073	1.046			145.6	91.3	137.4	130.3	129.6	125.9	122.7	117.3	Not Found	Not Found	High	High	High	High
FALSE	High	Master Protein	O88477	Insulin-like growth factor 2 mRNA-binding protein 1 OS=Mus musculus OX=10090 GN=Igf2bp1 PE=1 SV=1	0	FALSE	143.839	51	31	44	30	577	63.4	9.2	155.34	31				Pf00013, Pf00076, Pf13014, Pf13893, Pf14259	140486	ENSMUSG00000013415.9	Igf2bp1	11	MicroRNAs in cancer	mRNA processing		2	1.071	1.127	1.107	1.123	1.026	712		42.2	18.4	37.7	39.7	39	39.6	36.1	35.2	High	Not Found	High	High	High	High
FALSE	High	Master Protein	Q8BFY9	Transportin-1 OS=Mus musculus OX=10090 GN=Tnpo1 PE=1 SV=2	0	FALSE	143.799	38	27	54	19	898	102.3	4.98	177.01	27				Pf03810, Pf13513	238799	ENSMUSG00000009470.16	Tnpo1	13			Intraflagellar transport	3	1.132	1.105	1.062	1.053	0.974			77.8	220.4	125.6	122.6	117.8	116.8	108	110.9	Not Found	Not Found	High	High	High	High
FALSE	High	Master Protein	Q91VC3	Eukaryotic initiation factor 4A-III OS=Mus musculus OX=10090 GN=Eif4a3 PE=1 SV=3	0	FALSE	143.758	66	23	43	20	411	46.8	6.73	144.32	23				Pf00270, Pf00271	192170	ENSMUSG00000025580.15	Eif4a3	11	mRNA surveillance pathway; Spliceosome; RNA transport	TNF-alpha NF-kB Signaling Pathway; mRNA processing	mRNA 3'-end processing; Nonsense Mediated Decay (NMD) enhanced by the Exon Junction Complex (EJC); Cleavage of Growing Transcript in the Termination Region ; mRNA Splicing - Major Pathway; ISG15 antiviral mechanism; Transport of Mature mRNA derived from an Intron-Containing Transcript; Deadenylation of mRNA	25	0.946	0.938	0.97	0.991	0.944			121.5	58.8	134	132.8	137.4	140.3	133.7	141.6	Not Found	Not Found	High	High	High	High
FALSE	High	Master Protein	P30416	Peptidyl-prolyl cis-trans isomerase FKBP4 OS=Mus musculus OX=10090 GN=Fkbp4 PE=1 SV=5	0	FALSE	143.66	67	27	56	27	458	51.5	5.72	186.07	27				Pf00254, Pf00515, Pf07719, Pf13414, Pf13424, Pf13432, Pf14559	14228	ENSMUSG00000030357.10	Fkbp4	6	Estrogen signaling pathway		Attenuation phase; HSP90 chaperone cycle for steroid hormone receptors (SHR)	7	1.188	1.148	1.118	1.076	0.976			163.1	102.8	134	129.5	126.2	121.4	110.1	112.8	Not Found	Not Found	High	High	High	High
FALSE	High	Master Protein	Q4VA53	Sister chromatid cohesion protein PDS5 homolog B OS=Mus musculus OX=10090 GN=Pds5b PE=1 SV=1	0	FALSE	143.515	27	37	42	31	1446	164.3	8.5	133.29	37					100710	ENSMUSG00000034021.15	Pds5b	5			Establishment of Sister Chromatid Cohesion; Cohesin Loading onto Chromatin; Resolution of Sister Chromatid Cohesion; Separation of Sister Chromatids	12	0.94	0.974	0.896	0.94	0.993			110.1	119.7	126.1	130.6	120.2	126	133.1	134.1	Not Found	Not Found	High	High	High	High
FALSE	High	Master Protein	P35922	Synaptic functional regulator FMR1 OS=Mus musculus OX=10090 GN=Fmr1 PE=1 SV=1	0	FALSE	143.39	52	25	35	22	614	68.9	7.62	125.65	25				Pf00013, Pf05641, Pf12235, Pf13014	14265		Fmr1	X		mRNA processing		1	1.103	1.134	1.166	1.13	1.069	548.1		59	66.9	54.5	56	57.6	55.8	52.8	49.4	High	Not Found	High	High	High	High
FALSE	High	Master Protein	Q9ESZ8	General transcription factor II-I OS=Mus musculus OX=10090 GN=Gtf2i PE=1 SV=3	0	FALSE	143.359	40	35	46	35	998	112.2	6.55	155.36	35				Pf02946	14886	ENSMUSG00000060261.15	Gtf2i	5	Herpes simplex infection; Basal transcription factors; cGMP-PKG signaling pathway	TNF-alpha NF-kB Signaling Pathway		4	1.066	1.091	1.118	1.067	1.075			146.5	32.2	136.5	139.6	143.1	136.6	137.6	128	Not Found	Not Found	High	High	High	High
FALSE	High	Master Protein	O35516	Neurogenic locus notch homolog protein 2 OS=Mus musculus OX=10090 GN=Notch2 PE=1 SV=1	0	FALSE	142.92	19	34	36	32	2470	265.1	5.22	108.91	34				Pf00008, Pf00023, Pf00066, Pf03154, Pf06247, Pf06816, Pf07223, Pf07645, Pf07684, Pf09770, Pf11936, Pf12796, Pf13606, Pf13637, Pf13857, Pf15449	18129		Notch2	3	MicroRNAs in cancer; Breast cancer; Dorso-ventral axis formation; Notch signaling pathway; Thyroid hormone signaling pathway; Th1 and Th2 cell differentiation; Endocrine resistance	Delta-Notch Signaling Pathway; Notch Signaling Pathway		9	0.828	0.795	0.772	0.751	0.94	854.8		9	33.4	16.7	16.1	15.6	15.2	19	20.2	High	Not Found	High	High	High	High
FALSE	High	Master Protein	Q8BK67	Protein RCC2 OS=Mus musculus OX=10090 GN=Rcc2 PE=1 SV=1	0	FALSE	142.79	53	24	48	24	520	55.9	8.72	177.09	24				Pf00415, Pf13540	108911	ENSMUSG00000040945.13	Rcc2	4			Resolution of Sister Chromatid Cohesion; Amplification of signal from unattached kinetochores via a MAD2 inhibitory signal; Separation of Sister Chromatids; RHO GTPases Activate Formins	16	1.327	1.244	1.217	1.141	1.041			164.3	81.6	143.5	134.6	131.7	123.5	112.7	108.2	Not Found	Not Found	High	High	High	High
FALSE	High	Master Protein	P57776	Elongation factor 1-delta OS=Mus musculus OX=10090 GN=Eef1d PE=1 SV=3	0	FALSE	142.537	80	23	68	21	281	31.3	5.02	229.33	23				Pf00736	66656		Eef1d	15	Herpes simplex infection	Translation Factors		2	1.062	1.079	1.058	1.002	0.975			124.1	124.1	129.3	131.3	128.8	122	118.7	121.7	Not Found	Not Found	High	High	High	High
FALSE	High	Master Protein	Q9R0E2	Procollagen-lysine,2-oxoglutarate 5-dioxygenase 1 OS=Mus musculus OX=10090 GN=Plod1 PE=1 SV=1	0	FALSE	142.337	51	28	37	27	728	83.5	6.54	126.9	28				Pf03171	18822	ENSMUSG00000019055.15	Plod1	4	Lysine degradation		Collagen biosynthesis and modifying enzymes	4	0.965	0.969	0.999	0.97	0.993			127.4	109.2	125	125.4	129.4	125.6	128.6	129.5	Not Found	Not Found	High	High	High	High
FALSE	High	Master Protein	E9Q3L2	Phosphatidylinositol 4-kinase alpha OS=Mus musculus OX=10090 GN=Pi4ka PE=1 SV=2	0	FALSE	142.268	21	39	42	39	2105	236.9	7.06	104.35	39				Pf00454, Pf00613	224020		Pi4ka	16	Metabolic pathways; Inositol phosphate metabolism; Phosphatidylinositol signaling system			3	0.924	0.889	0.885	0.933	0.938			96.8	269.3	105.1	101.2	100.7	106.2	106.8	113.8	Not Found	Not Found	High	High	High	High
FALSE	High	Master Protein	Q28194	TREMBL:Q28194 (Bos taurus) Thrombospondin-1	0	TRUE	142.192	28	31	50	4	1170	129.3	4.94	147.24	31												0	0.649	0.815	0.876	0.973	0.89			122.7		109.5	137.5	147.7	164.1	150.1	168.6	Not Found	Not Found	High	Not Found	High	High
FALSE	High	Master Protein	Q9JLV5	Cullin-3 OS=Mus musculus OX=10090 GN=Cul3 PE=1 SV=1	0	FALSE	142.183	42	31	38	31	768	88.9	8.46	131.79	31				Pf00888, Pf10557	26554	ENSMUSG00000004364.14	Cul3	1	Ubiquitin mediated proteolysis; Hedgehog signaling pathway		Hedgehog 'on' state; Neddylation; Interleukin-20 family signaling; Degradation of DVL; Regulation of RAS by GAPs	19	1.156	1.165	1.086	1.078	0.959			112.1	166.3	129.5	130.4	121.6	120.8	107.4	112	Not Found	Not Found	High	High	High	High
FALSE	High	Master Protein	O35638	Cohesin subunit SA-2 OS=Mus musculus OX=10090 GN=Stag2 PE=1 SV=3	0	FALSE	142.093	32	33	37	26	1231	141.2	5.43	114.7	33				Pf00670, Pf08514	20843	ENSMUSG00000025862.14	Stag2	X	Cell cycle		Resolution of Sister Chromatid Cohesion; Separation of Sister Chromatids; Meiotic Synapsis; Cohesin Loading onto Chromatin; Establishment of Sister Chromatid Cohesion; Mus musculus biological processes; SUMOylation of DNA damage response and repair proteins	20	1.073	1.063	1.087	1.033	1.015			99.3	145.4	129.2	128.1	131	124.4	122.3	120.5	Not Found	Not Found	High	High	High	High
FALSE	High	Master Protein	P17710	Hexokinase-1 OS=Mus musculus OX=10090 GN=Hk1 PE=1 SV=3	0	FALSE	142.075	36	32	38	28	974	108.2	6.8	129.27	32				Pf00349, Pf03727	15275		Hk1	10		Glucuronidation; Glycolysis and Gluconeogenesis	Glycolysis	6	1.074	1.022	1.022	1.039	0.965	373.4		95.6	92.6	76.9	73.2	73.2	74.4	69.1	71.6	High	Not Found	High	High	High	High
FALSE	High	Master Protein	O35551	Rab GTPase-binding effector protein 1 OS=Mus musculus OX=10090 GN=Rabep1 PE=1 SV=2	0	FALSE	141.745	39	31	34	31	862	99.5	5.01	115.39	31				Pf01496, Pf03528, Pf04111, Pf09311, Pf09726, Pf12128, Pf13949	54189	ENSMUSG00000020817.16	Rabep1	11	Endocytosis			1	0.963	0.982	0.938	0.989	0.938		472.9	40.8	98.6	64.3	65.6	62.6	66	62.6	66.7	Not Found	High	High	High	High	High
FALSE	High	Master Protein	Q01405	Protein transport protein Sec23A OS=Mus musculus OX=10090 GN=Sec23a PE=1 SV=2	0	FALSE	141.655	42	25	51	21	765	86.1	7.08	155.92	25				Pf00626, Pf04810, Pf04811, Pf04815, Pf08033	20334	ENSMUSG00000020986.13	Sec23a	12	Protein processing in endoplasmic reticulum		Cargo concentration in the ER; Antigen Presentation: Folding, assembly and peptide loading of class I MHC; COPII (Coat Protein 2) Mediated Vesicle Transport; MHC class II antigen presentation	15	1.018	0.93	0.92	0.924	0.92			163.6	140.6	124	113.3	112	112.6	112	121.8	Not Found	Not Found	High	High	High	High
FALSE	High	Master Protein	P60122	RuvB-like 1 OS=Mus musculus OX=10090 GN=Ruvbl1 PE=1 SV=1	0	FALSE	141.603	69	22	32	22	456	50.2	6.42	118.89	22				Pf00004, Pf01078, Pf01695, Pf05496, Pf06068, Pf06414, Pf07726, Pf13191, Pf13238, Pf13245, Pf13481	56505	ENSMUSG00000030079.15	Ruvbl1	6	Wnt signaling pathway	Wnt Signaling Pathway NetPath	DNA Damage Recognition in GG-NER; Ub-specific processing proteases; UCH proteinases; Deposition of new CENPA-containing nucleosomes at the centromere; Formation of the beta-catenin:TCF transactivating complex	19	1.025	1.078	1.003	1.024	0.953			121.8	96.5	131.8	138.5	128.9	131.6	122.4	128.5	Not Found	Not Found	High	High	High	High
FALSE	High	Master Protein	Q80YR5	Scaffold attachment factor B2 OS=Mus musculus OX=10090 GN=Safb2 PE=1 SV=2	0	FALSE	140.905	36	30	42	23	991	111.8	6.38	135.88	30				Pf00076, Pf02037, Pf13893, Pf14259	224902	ENSMUSG00000042625.16	Safb2	17		mRNA processing		1	1.022	1.038	1.035	0.997	0.994			105.7	147.6	125.4	127.3	127	122.3	121.9	122.7	Not Found	Not Found	High	High	High	High
FALSE	High	Master Protein	Q9ER72	Cysteine--tRNA ligase, cytoplasmic OS=Mus musculus OX=10090 GN=Cars PE=1 SV=2	0	FALSE	140.819	47	34	39	34	831	94.8	6.76	117.39	34				Pf01406, Pf09334, Pf11101, Pf14497	27267	ENSMUSG00000010755.17	Cars	7	Aminoacyl-tRNA biosynthesis			1	1.15	1.132	1.077	1.06	0.982			163.9	49.7	141.2	139	132.4	130.3	120.7	122.9	Not Found	Not Found	High	High	High	High
FALSE	High	Master Protein	P28660	Nck-associated protein 1 OS=Mus musculus OX=10090 GN=Nckap1 PE=1 SV=2	0	FALSE	140.521	32	32	40	32	1128	128.7	6.62	128.27	32				Pf09735	50884	ENSMUSG00000027002.13	Nckap1	2	Regulation of actin cytoskeleton	Exercise-induced Circadian Regulation; Regulation of Actin Cytoskeleton; Exercise-induced Circadian Regulation	RHO GTPases Activate WASPs and WAVEs; VEGFA-VEGFR2 Pathway; Regulation of actin dynamics for phagocytic cup formation	15	1.061	1.042	0.993	1.006	0.984			119.3	126	131.6	129.2	123.2	124.7	122.1	124	Not Found	Not Found	High	High	High	High
FALSE	High	Master Protein	Q69ZR2	E3 ubiquitin-protein ligase HECTD1 OS=Mus musculus OX=10090 GN=Hectd1 PE=1 SV=2	0	FALSE	140.383	19	41	45	41	2618	289.9	5.41	116.32	41				Pf00023, Pf00632, Pf00754, Pf06701, Pf07738, Pf12796, Pf13606, Pf13637, Pf13857	207304	ENSMUSG00000035247.16	Hectd1	12				0	1.035	1.051	0.973	0.997	0.916	422.8		78.8	111.9	67	68	62.9	64.5	59.3	64.7	High	Not Found	High	High	High	High
FALSE	High	Master Protein	O08759	Ubiquitin-protein ligase E3A OS=Mus musculus OX=10090 GN=Ube3a PE=1 SV=2	0	FALSE	140.273	41	29	34	29	870	99.8	5.08	119.85	29				Pf00632	22215	ENSMUSG00000025326.12	Ube3a	7	Ubiquitin mediated proteolysis; Viral carcinogenesis	Tryptophan metabolism		3	1.081	1.045	1.02	0.996	0.956			145.8	149	125.1	120.8	117.9	115.2	110.6	115.7	Not Found	Not Found	High	High	High	High
FALSE	High	Master Protein	Q6P9Q6	FK506-binding protein 15 OS=Mus musculus OX=10090 GN=Fkbp15 PE=1 SV=2	0	FALSE	139.905	28	29	33	29	1216	132.9	5.07	120.79	29				Pf00038, Pf00254, Pf01442, Pf01576, Pf02463, Pf03154, Pf03962, Pf04111, Pf04156, Pf04849, Pf05029, Pf05557, Pf05622, Pf05911, Pf07888, Pf08317, Pf09726, Pf09744, Pf09755, Pf09789, Pf10174, Pf10211, Pf10234, Pf11559, Pf12128, Pf12718, Pf13166, Pf13851, Pf13868	338355	ENSMUSG00000066151.11	Fkbp15	4		TYROBP Causal Network		1	0.978	0.933	0.955	0.936	0.92			144.7	145	121.4	115.9	118.6	116.2	114.1	124.1	Not Found	Not Found	High	High	High	High
FALSE	High	Master Protein	P43406	Integrin alpha-V OS=Mus musculus OX=10090 GN=Itgav PE=1 SV=2	0	FALSE	139.835	37	32	36	32	1044	115.3	5.63	118.79	32				Pf01839, Pf08441, Pf13517	16410	ENSMUSG00000027087.11	Itgav	2	Hypertrophic cardiomyopathy (HCM); Regulation of actin cytoskeleton; Arrhythmogenic right ventricular cardiomyopathy (ARVC); Focal adhesion; Small cell lung cancer; Dilated cardiomyopathy; Cell adhesion molecules (CAMs); Phagosome; Proteoglycans in cancer; Thyroid hormone signaling pathway; Pathways in cancer; ECM-receptor interaction; PI3K-Akt signaling pathway	Primary Focal Segmental Glomerulosclerosis FSGS; Integrin-mediated Cell Adhesion	ECM proteoglycans; Molecules associated with elastic fibres; Cross-presentation of particulate exogenous antigens (phagosomes); Integrin cell surface interactions; VEGFA-VEGFR2 Pathway; Neutrophil degranulation; Signal transduction by L1; Syndecan interactions	37	0.621	0.604	0.608	0.679	0.907			99.7	115.3	110.3	107.3	107.9	120.6	161.1	177.6	Not Found	Not Found	High	High	High	High
FALSE	High	Master Protein	Q60715	Prolyl 4-hydroxylase subunit alpha-1 OS=Mus musculus OX=10090 GN=P4ha1 PE=1 SV=2	0	FALSE	139.695	60	24	48	24	534	60.9	5.9	155.18	24				Pf03171, Pf08336	18451	ENSMUSG00000019916.14	P4ha1	10	Arginine and proline metabolism; Metabolic pathways	PluriNetWork	Collagen biosynthesis and modifying enzymes	6	0.931	0.991	1.023	0.988	0.955			128	128.2	117.6	125.2	129.2	124.8	120.6	126.4	Not Found	Not Found	High	High	High	High
FALSE	High	Master Protein	Q9Z277	Tyrosine-protein kinase BAZ1B OS=Mus musculus OX=10090 GN=Baz1b PE=1 SV=2	0	FALSE	139.612	27	37	38	37	1479	170.5	8.6	111.15	37				Pf00439, Pf00628, Pf10537, Pf15613, Pf15614	22385	ENSMUSG00000002748.7	Baz1b	5			B-WICH complex positively regulates rRNA expression	4	0.961	0.97	0.934	0.922	1.021			121.8	90.2	130.4	131.7	126.7	125	138.5	135.7	Not Found	Not Found	High	High	High	High
FALSE	High	Master Protein	Q9Z103	Activity-dependent neuroprotector homeobox protein OS=Mus musculus OX=10090 GN=Adnp PE=1 SV=2	0	FALSE	139.526	31	29	39	29	1108	124.2	6.86	129.29	29				Pf00046, Pf12756, Pf13909	11538	ENSMUSG00000051149.15	Adnp	2				0	1.03	1.053	1.087	1.048	1.079			102.5	279.6	101.1	103.3	106.7	102.9	105.9	98.1	Not Found	Not Found	High	High	High	High
FALSE	High	Master Protein	Q8BML9	Glutamine--tRNA ligase OS=Mus musculus OX=10090 GN=Qars PE=1 SV=1	0	FALSE	139.416	47	33	44	32	775	87.6	7.31	133.37	33				Pf00749, Pf03950, Pf04557, Pf04558	97541	ENSMUSG00000032604.16	Qars	9	Metabolic pathways; Aminoacyl-tRNA biosynthesis			2	1.022	1.037	0.995	1.037	0.96	316.7		93.9	75.5	86.7	88.1	84.5	88.1	81.6	84.9	High	Not Found	High	High	High	High
FALSE	High	Master Protein	E9Q6J5	Biorientation of chromosomes in cell division protein 1-like 1 OS=Mus musculus OX=10090 GN=Bod1l PE=1 SV=1	0	FALSE	139.343	16	39	40	37	3032	327.3	5.33	99.43	39				Pf05205, Pf10243	665775	ENSMUSG00000061755.10	Bod1l	5				0	1.034	1.127	1.119	1.063	1.059			56.2	184.5	122.7	133.7	132.7	126.1	125.7	118.6	Not Found	Not Found	High	High	High	High
FALSE	High	Master Protein	Q9Z2I0	Mitochondrial proton/calcium exchanger protein OS=Mus musculus OX=10090 GN=Letm1 PE=1 SV=1	0	FALSE	139.294	37	26	29	26	738	82.9	6.52	106.36	26				Pf07766	56384	ENSMUSG00000005299.6	Letm1	5				0	1.056	1.171	1.212	1.202	1.241			90.9	183.6	111.4	123.5	127.7	126.7	130.8	105.4	Not Found	Not Found	High	High	High	High
FALSE	High	Master Protein	P18760	Cofilin-1 OS=Mus musculus OX=10090 GN=Cfl1 PE=1 SV=3	0	FALSE	139.143	84	21	99	19	166	18.5	8.09	315.99	21				Pf00241	12631	ENSMUSG00000056201.7	Cfl1	19	Regulation of actin cytoskeleton; Axon guidance; Pertussis; Fc gamma R-mediated phagocytosis	G13 Signaling Pathway; Regulation of Actin Cytoskeleton		6	1.34	1.332	1.264	1.212	1.066			178.1	46.9	144	143.1	135.7	130.2	114.5	107.4	Not Found	Not Found	High	High	High	High
FALSE	High	Master Protein	P62196	26S proteasome regulatory subunit 8 OS=Mus musculus OX=10090 GN=Psmc5 PE=1 SV=1	0	FALSE	138.874	60	23	43	21	406	45.6	7.55	134.17	23				Pf00004, Pf00910, Pf01057, Pf01078, Pf05496, Pf06068, Pf06414, Pf07724, Pf07726, Pf07728, Pf13191, Pf13207, Pf13401	19184	ENSMUSG00000020708.12	Psmc5	11	Proteasome; Epstein-Barr virus infection	Proteasome Degradation	The role of GTSE1 in G2/M progression after G2 checkpoint; CDT1 association with the CDC6:ORC:origin complex; Ubiquitin Mediated Degradation of Phosphorylated Cdc25A; RUNX1 regulates transcription of genes involved in differentiation of HSCs; Degradation of beta-catenin by the destruction complex; Autodegradation of the E3 ubiquitin ligase COP1; UCH proteinases; MAPK6/MAPK4 signaling; SCF-beta-Tr…	128	1.039	0.984	1.011	0.973	1.001			111.7	193.1	120.3	113.8	117	112.6	115.8	115.7	Not Found	Not Found	High	High	High	High
FALSE	High	Master Protein	P62334	26S proteasome regulatory subunit 10B OS=Mus musculus OX=10090 GN=Psmc6 PE=1 SV=1	0	FALSE	138.778	66	21	57	21	389	44.1	7.49	166.59	21				Pf00004, Pf00910, Pf01078, Pf05496, Pf07724, Pf07726, Pf07728, Pf13191, Pf13207, Pf13401	67089	ENSMUSG00000021832.7	Psmc6	14	Proteasome; Epstein-Barr virus infection	Proteasome Degradation	The role of GTSE1 in G2/M progression after G2 checkpoint; CDT1 association with the CDC6:ORC:origin complex; Ubiquitin Mediated Degradation of Phosphorylated Cdc25A; RUNX1 regulates transcription of genes involved in differentiation of HSCs; Degradation of beta-catenin by the destruction complex; Autodegradation of the E3 ubiquitin ligase COP1; UCH proteinases; MAPK6/MAPK4 signaling; SCF-beta-Tr…	128	1.047	1.032	1.005	0.99	0.959			142.6	84.8	134.1	132.2	128.7	126.8	122.8	128.1	Not Found	Not Found	High	High	High	High
FALSE	High	Master Protein	Q9JIX8	Apoptotic chromatin condensation inducer in the nucleus OS=Mus musculus OX=10090 GN=Acin1 PE=1 SV=3	0	FALSE	138.764	26	32	45	32	1338	150.6	5.91	145.47	32				Pf02037, Pf13893	56215	ENSMUSG00000022185.18	Acin1	14	mRNA surveillance pathway; Spliceosome; RNA transport	mRNA processing	Apoptotic cleavage of cellular proteins	8	1.063	1.027	1.064	0.996	1.069			146.8	92.5	130.1	125.6	130.1	121.8	130.8	122.3	Not Found	Not Found	High	High	High	High
FALSE	High	Master Protein	Q80X50	Ubiquitin-associated protein 2-like OS=Mus musculus OX=10090 GN=Ubap2l PE=1 SV=1	0	FALSE	138.665	28	24	38	24	1107	116.7	7.11	140.15	24				Pf00627, Pf12478, Pf14555	74383	ENSMUSG00000042520.16	Ubap2l	3				0	1.022	1.013	1.013	1.005	0.971			124.7	124.9	127.3	126.2	126.2	125.1	120.9	124.6	Not Found	Not Found	High	High	High	High
FALSE	High	Master Protein	Q61553	Fascin OS=Mus musculus OX=10090 GN=Fscn1 PE=1 SV=4	0	FALSE	138.575	61	24	48	24	493	54.5	6.89	168.55	24				Pf06229, Pf06268	14086	ENSMUSG00000029581.14	Fscn1	5				0	1.218	1.145	1.118	1.101	1.105			174.3	61.4	139.2	130.9	127.8	125.8	126.3	114.3	Not Found	Not Found	High	High	High	High
FALSE	High	Master Protein	Q91ZW3	SWI/SNF-related matrix-associated actin-dependent regulator of chromatin subfamily A member 5 OS=Mus musculus OX=10090 GN=Smarca5 PE=1 SV=1	0	FALSE	137.656	32	38	47	29	1051	121.6	8.15	147.82	38				Pf00176, Pf00270, Pf00271, Pf04851, Pf09110, Pf09111, Pf11496	93762	ENSMUSG00000031715.14	Smarca5	8		PluriNetWork	Mus musculus biological processes; NoRC negatively regulates rRNA expression; Deposition of new CENPA-containing nucleosomes at the centromere; B-WICH complex positively regulates rRNA expression	11	1.022	1.045	1.03	1.03	1.025			141.8	134.9	120.2	122.8	121.1	121.1	120.5	117.6	Not Found	Not Found	High	High	High	High
FALSE	High	Master Protein	P97807	Fumarate hydratase, mitochondrial OS=Mus musculus OX=10090 GN=Fh PE=1 SV=3	0	FALSE	137.576	67	23	43	23	507	54.3	9.04	135.05	23				Pf00206, Pf10415	14194	ENSMUSG00000026526.14	Fh1	1	Pyruvate metabolism; Citrate cycle (TCA cycle); Metabolic pathways; Pathways in cancer; Renal cell carcinoma; Carbon metabolism	TCA Cycle; Amino Acid metabolism	Citric acid cycle (TCA cycle)	12	0.994	1.022	1.044	1.02	1.092			136.7	51	130.8	134.5	137.4	134.3	143.7	131.6	Not Found	Not Found	High	High	High	High
FALSE	High	Master Protein	Q9CPN8	Insulin-like growth factor 2 mRNA-binding protein 3 OS=Mus musculus OX=10090 GN=Igf2bp3 PE=1 SV=1	0	FALSE	137.364	53	31	52	28	579	63.5	8.87	165.84	31				Pf00013, Pf00076, Pf13014, Pf13893, Pf14259, Pf14611	140488	ENSMUSG00000029814.10	Igf2bp3	6		mRNA processing		1	0.998	1.009	0.998	1.019	0.986			138.4	83.7	129.2	130.6	129.1	131.9	127.7	129.4	High	Not Found	High	High	High	High
FALSE	High	Master Protein	P29758	Ornithine aminotransferase, mitochondrial OS=Mus musculus OX=10090 GN=Oat PE=1 SV=1	0	FALSE	137.21	50	18	47	18	439	48.3	6.62	168.16	18				Pf00202	18242	ENSMUSG00000030934.9	Oat	7	Arginine and proline metabolism; Metabolic pathways		Amino acid synthesis and interconversion (transamination)	5	1.005	1.01	1.038	1.002	1.1			88.2	206.4	115.2	115.8	119	114.8	126.1	114.6	Not Found	Not Found	High	High	High	High
FALSE	High	Master Protein	F8VPU2	FERM, ARHGEF and pleckstrin domain-containing protein 1 OS=Mus musculus OX=10090 GN=Farp1 PE=1 SV=1	0	FALSE	136.681	40	30	39	29	1048	118.8	7.88	120.45	30				Pf00169, Pf00373, Pf00621, Pf08736, Pf09379, Pf09380	223254	ENSMUSG00000025555.14	Farp1	14				0	0.86	0.857	0.858	0.892	0.966			91.2	123.7	124.3	123.8	124	128.9	139.6	144.5	Not Found	Not Found	High	High	High	High
FALSE	High	Master Protein	Q8K1M6	Dynamin-1-like protein OS=Mus musculus OX=10090 GN=Dnm1l PE=1 SV=2	0	FALSE	136.659	51	32	47	32	742	82.6	7.05	121.41	32				Pf00350, Pf01031, Pf02212	74006		Dnm1l	16	TNF signaling pathway; NOD-like receptor signaling pathway		Apoptotic execution phase	5	1.145	1.096	1.015	1.047	0.97			132.7	118.6	136.7	130.8	121.1	125	115.7	119.4	Not Found	High	High	High	High	High
FALSE	High	Master Protein	Q9Z0W3	Nuclear pore complex protein Nup160 OS=Mus musculus OX=10090 GN=Nup160 PE=1 SV=2	0	FALSE	136.255	26	30	33	30	1402	158.1	5.52	98.51	30				Pf11715	59015	ENSMUSG00000051329.13	Nup160	2	RNA transport		Transcriptional regulation by small RNAs; SUMOylation of RNA binding proteins; snRNP Assembly; SUMOylation of chromatin organization proteins; Resolution of Sister Chromatid Cohesion; Amplification of signal from unattached kinetochores via a MAD2 inhibitory signal; Separation of Sister Chromatids; RHO GTPases Activate Formins; Nuclear Pore Complex (NPC) Disassembly; Regulation of Glucokinase by …	42	1.004	0.936	1.017	0.97	1.041			135.8		145.4	135.6	147.2	140.4	150.8	144.8	Not Found	Not Found	High	High	High	High
FALSE	High	Master Protein	Q6PDH0	Pleckstrin homology-like domain family B member 1 OS=Mus musculus OX=10090 GN=Phldb1 PE=1 SV=1	0	FALSE	136.253	28	32	36	31	1371	150	8.87	122.69	32				Pf00169, Pf00498, Pf14593, Pf15409	102693	ENSMUSG00000048537.16	Phldb1	9				0	0.901	0.905	0.927	0.987	0.951			65.7	217.7	113.8	114.3	117.2	124.7	120.2	126.4	Not Found	Not Found	High	High	High	High
FALSE	High	Master Protein	P46471	26S proteasome regulatory subunit 7 OS=Mus musculus OX=10090 GN=Psmc2 PE=1 SV=5	0	FALSE	136.226	70	28	57	28	433	48.6	5.95	174.87	28				Pf00004, Pf00158, Pf07724, Pf07726, Pf07728, Pf13191, Pf13401	19181		Psmc2	5		TNF-alpha NF-kB Signaling Pathway; Proteasome Degradation		2	1.07	0.999	1.05	0.992	0.985			145	64.5	138.7	129.6	136.2	128.6	127.7	129.7	Not Found	Not Found	High	High	High	High
FALSE	High	Master Protein	Q8BYA0	Tubulin-specific chaperone D OS=Mus musculus OX=10090 GN=Tbcd PE=1 SV=1	0	FALSE	136.157	32	30	38	30	1196	133.2	6.51	116.04	30				Pf12612	108903	ENSMUSG00000039230.14	Tbcd	11				0	1.099	1.107	1.054	1.076	0.997			124.1	130.3	129.4	130.3	124	126.7	117.4	117.7	Not Found	Not Found	High	High	High	High
FALSE	High	Master Protein	Q99KD5	Protein unc-45 homolog A OS=Mus musculus OX=10090 GN=Unc45a PE=1 SV=2	0	FALSE	136.152	39	31	38	31	944	103.4	6.34	115.37	31				Pf00515, Pf07719, Pf11701, Pf12895, Pf13181, Pf13414, Pf13424, Pf13432	101869	ENSMUSG00000030533.15	Unc45a	7				0	1.026	1.043	0.978	0.988	0.952			99.3	43.8	146.9	149.3	140	141.4	136.2	143.1	Not Found	Not Found	High	High	High	High
FALSE	High	Master Protein	P50580	Proliferation-associated protein 2G4 OS=Mus musculus OX=10090 GN=Pa2g4 PE=1 SV=3	0	FALSE	136.119	64	23	56	23	394	43.7	6.86	188.45	23				Pf00557	18813	ENSMUSG00000025364.13	Pa2g4	10			Neutrophil degranulation	3	1.119	1.154	1.11	1.084	0.963	798.2		30.7	13.4	27.4	28.3	27.2	26.6	23.6	24.5	High	Not Found	High	High	High	High
FALSE	High	Master Protein	Q62059	Versican core protein OS=Mus musculus OX=10090 GN=Vcan PE=1 SV=2	0	FALSE	135.5	11	29	34	29	3357	366.6	4.64	115.68	29				Pf00008, Pf00059, Pf00084, Pf00193, Pf07645, Pf07974, Pf12947, Pf14670	13003		Vcan	13				0	0.673	0.703	0.758	0.857	0.897			81.3	173.9	102.5	107.1	115.5	130.6	136.6	152.4	Not Found	Not Found	High	High	High	High
FALSE	High	Master Protein	Q8K1R3	Polyribonucleotide nucleotidyltransferase 1, mitochondrial OS=Mus musculus OX=10090 GN=Pnpt1 PE=1 SV=1	0	FALSE	135.214	45	30	34	30	783	85.6	8.03	112.13	30				Pf00013, Pf00575, Pf01138, Pf03725, Pf03726	71701	ENSMUSG00000020464.15	Pnpt1	11	RNA degradation; Purine metabolism; Pyrimidine metabolism	Purine metabolism		4	0.964	0.995	1.041	1.008	1.047		681.4	33.9	43.4	38.4	39.6	41.5	40.2	41.7	39.9	Not Found	High	High	High	High	High
FALSE	High	Master Protein	Q04750	DNA topoisomerase 1 OS=Mus musculus OX=10090 GN=Top1 PE=1 SV=2	0	FALSE	135.095	43	35	42	35	767	90.8	9.33	135.17	35				Pf01028, Pf02919, Pf14370	21969	ENSMUSG00000070544.6	Top1	2			SUMOylation of DNA replication proteins	5	0.725	0.683	0.674	0.726	0.862			151.2	69.4	121	114.1	112.5	121.1	143.9	166.9	Not Found	Not Found	High	High	High	High
FALSE	High	Master Protein	Q99K41	EMILIN-1 OS=Mus musculus OX=10090 GN=Emilin1 PE=1 SV=1	0	FALSE	134.958	40	30	34	30	1017	107.5	5.3	112.25	30				Pf00386, Pf07546	100952	ENSMUSG00000029163.9	Emilin1	5				0	0.861	0.861	0.932	0.976	1.012			99	150.3	114.6	114.6	123.9	129.8	134.7	133.1	Not Found	Not Found	High	High	High	High
FALSE	High	Master Protein	P48036	Annexin A5 OS=Mus musculus OX=10090 GN=Anxa5 PE=1 SV=1	0	FALSE	134.558	76	25	98	24	319	35.7	4.96	254.79	25				Pf00191	11747	ENSMUSG00000027712.13	Anxa5	3		Prostaglandin Synthesis and Regulation	Platelet degranulation	5	1.225	1.214	1.165	1.255	0.979			172	52.6	139	137.6	132.1	142.4	111	113.4	Not Found	Not Found	High	High	High	High
FALSE	High	Master Protein	Q8BG32	26S proteasome non-ATPase regulatory subunit 11 OS=Mus musculus OX=10090 GN=Psmd11 PE=1 SV=3	0	FALSE	134.54	67	23	44	23	422	47.4	6.48	155.54	23				Pf01399	69077	ENSMUSG00000017428.16	Psmd11	11	Proteasome; Epstein-Barr virus infection	Proteasome Degradation	The role of GTSE1 in G2/M progression after G2 checkpoint; CDT1 association with the CDC6:ORC:origin complex; Ubiquitin Mediated Degradation of Phosphorylated Cdc25A; RUNX1 regulates transcription of genes involved in differentiation of HSCs; Degradation of beta-catenin by the destruction complex; Autodegradation of the E3 ubiquitin ligase COP1; UCH proteinases; MAPK6/MAPK4 signaling; SCF-beta-Tr…	129	1.053	1.037	1.011	1.003	0.963			121.5	175.1	122	120.3	117.2	116.3	111.7	115.9	Not Found	Not Found	High	High	High	High
FALSE	High	Master Protein	Q9Z0U1	Tight junction protein ZO-2 OS=Mus musculus OX=10090 GN=Tjp2 PE=1 SV=2	0	FALSE	134.463	28	29	38	29	1167	131.2	6.79	125.16	29				Pf00595, Pf00625, Pf07653, Pf13180	21873	ENSMUSG00000024812.9	Tjp2	19	Tight junction		Signaling by Hippo	3	0.871	0.858	0.819	0.901	0.97			89.4	96.6	130.8	128.9	123	135.4	145.7	150.2	Not Found	Not Found	High	High	High	High
FALSE	High	Master Protein	Q6ZWX6	Eukaryotic translation initiation factor 2 subunit 1 OS=Mus musculus OX=10090 GN=Eif2s1 PE=1 SV=3	0	FALSE	134.437	70	23	45	23	315	36.1	5.08	152.24	23				Pf00575, Pf07541	13665	ENSMUSG00000021116.10	Eif2s1	12	Herpes simplex infection; Non-alcoholic fatty liver disease (NAFLD); Influenza A; Hepatitis C; RNA transport; Protein processing in endoplasmic reticulum; Measles; Apoptosis	Translation Factors	L13a-mediated translational silencing of Ceruloplasmin expression; PERK regulates gene expression; Recycling of eIF2:GDP; Ribosomal scanning and start codon recognition; GTP hydrolysis and joining of the 60S ribosomal subunit; ABC-family proteins mediated transport; Formation of the ternary complex, and subsequently, the 43S complex; Translation initiation complex formation	24	1.028	1.021	0.996	1.026	0.937			118.7	136.2	127.4	126.7	123.5	127.2	116.2	124	Not Found	Not Found	High	High	High	High
FALSE	High	Master Protein	Q8VE73	Cullin-7 OS=Mus musculus OX=10090 GN=Cul7 PE=1 SV=2	0	FALSE	134.293	25	37	39	37	1689	192.2	6.29	107.41	37				Pf00888, Pf11515	66515	ENSMUSG00000038545.13	Cul7	17	Ubiquitin mediated proteolysis		Neddylation	4	1.031	1.011	1.028	1.009	0.954			96.3	252.7	111.2	109.1	110.9	108.9	103	107.9	Not Found	Not Found	High	High	High	High
FALSE	High	Master Protein	Q6A026	Sister chromatid cohesion protein PDS5 homolog A OS=Mus musculus OX=10090 GN=Pds5a PE=1 SV=3	0	FALSE	134.214	27	36	39	30	1332	150.2	7.85	111.67	36					71521		Pds5a	5				0	0.982	1.066	1	1.065	1.013			64.2	210.5	116.3	126.2	118.4	126.1	119.9	118.4	Not Found	Not Found	High	High	High	High
FALSE	High	Master Protein	Q61554	Fibrillin-1 OS=Mus musculus OX=10090 GN=Fbn1 PE=1 SV=2	0	FALSE	134.029	15	37	37	37	2873	312.1	4.92	92.42	37				Pf00683, Pf06247, Pf07645, Pf12662, Pf12947, Pf14670	14118	ENSMUSG00000027204.13	Fbn1	2			Regulation of Insulin-like Growth Factor (IGF) transport and uptake by Insulin-like Growth Factor Binding Proteins (IGFBPs); Molecules associated with elastic fibres; Degradation of the extracellular matrix; Post-translational protein phosphorylation; Integrin cell surface interactions	9	0.744	0.705	0.798	0.931	0.976			40	282.8	97.8	92.7	104.8	122.4	128.2	131.4	Not Found	Not Found	High	High	High	High
FALSE	High	Master Protein	Q9WVB4	Slit homolog 3 protein OS=Mus musculus OX=10090 GN=Slit3 PE=2 SV=2	0	FALSE	133.893	28	31	33	31	1523	167.6	7.62	96.07	31				Pf00008, Pf00054, Pf01462, Pf02210, Pf06247, Pf12799, Pf13306, Pf13385, Pf13855	20564	ENSMUSG00000056427.10	Slit3	11	Axon guidance	Spinal Cord Injury		2	1.282	1.127	1.088	1.191	0.959			41.8	318.5	123.4	108.5	104.7	114.6	92.3	96.2	Not Found	Not Found	High	High	High	High
FALSE	High	Master Protein	Q922R8	Protein disulfide-isomerase A6 OS=Mus musculus OX=10090 GN=Pdia6 PE=1 SV=3	0	FALSE	133.867	60	20	59	20	440	48.1	5.14	188.24	20				Pf00085, Pf13098, Pf13848, Pf13899, Pf13905	71853		Pdia6	12	Protein processing in endoplasmic reticulum			1	1.008	1.017	1.062	0.947	1.06		230.9	102	106.4	92.8	93.6	97.7	87.1	97.5	92	Not Found	High	High	High	High	High
FALSE	High	Master Protein	Q8C2Q3	RNA-binding protein 14 OS=Mus musculus OX=10090 GN=Rbm14 PE=1 SV=1	0	FALSE	133.775	41	26	43	26	669	69.4	9.67	148.46	26				Pf00076, Pf13893, Pf14259	56275	ENSMUSG00000006456.10	Rbm14	19		mRNA processing	RUNX2 regulates bone development	6	1.018	1.029	1.035	0.989	1.055		246.7	101.1	78.5	95.3	96.4	96.9	92.6	98.8	93.7	Not Found	High	High	High	High	High
FALSE	High	Master Protein	Q99KK7	Dipeptidyl peptidase 3 OS=Mus musculus OX=10090 GN=Dpp3 PE=1 SV=2	0	FALSE	133.677	50	28	38	28	738	82.8	5.38	104.98	28				Pf03571	75221	ENSMUSG00000063904.3	Dpp3	19				0	1.176	1.157	1.063	1.105	0.969			137.1	62.8	145.4	143	131.5	136.7	119.8	123.7	Not Found	Not Found	High	High	High	High
FALSE	High	Master Protein	Q28107	SWISS-PROT:Q28107 (Bos taurus) Coagulation factor V precursor	0	TRUE	133.621	19	33	38	33	2211	248.8	5.83	105.79	33				Pf00754, Pf03154, Pf03157, Pf05109, Pf05539, Pf07731, Pf07732, Pf15268	280687		F5	16	Complement and coagulation cascades			1	0.61	1.185	1.488	1.229	1.129			14.4	197.5	72.4	140.6	176.6	145.8	134	118.7	Not Found	Not Found	High	High	High	High
FALSE	High	Master Protein	P42567	Epidermal growth factor receptor substrate 15 OS=Mus musculus OX=10090 GN=Eps15 PE=1 SV=1	0	FALSE	133.604	38	28	31	28	897	98.4	4.6	102.03	28				Pf12763	13858	ENSMUSG00000028552.13	Eps15	4	Endocytosis	EGFR1 Signaling Pathway	Cargo recognition for clathrin-mediated endocytosis; Negative regulation of MET activity; EGFR downregulation	12	0.981	0.964	0.939	0.969	0.936			74.4	207.8	121.7	119.5	116.4	120.2	116	124	Not Found	Not Found	High	High	High	High
FALSE	High	Master Protein	Q8CAY6	Acetyl-CoA acetyltransferase, cytosolic OS=Mus musculus OX=10090 GN=Acat2 PE=1 SV=2	0	FALSE	133.575	63	15	43	15	397	41.3	7.5	143.77	15				Pf00108, Pf00109, Pf02803, Pf08541	110460	ENSMUSG00000023832.13	Acat2	17	Fatty acid metabolism; Pyruvate metabolism; Tryptophan metabolism; Valine, leucine and isoleucine degradation; Fat digestion and absorption; Metabolic pathways; Terpenoid backbone biosynthesis; Lysine degradation; Fatty acid degradation; Butanoate metabolism; Propanoate metabolism; Synthesis and degradation of ketone bodies; Carbon metabolism; Glyoxylate and dicarboxylate metabolism		Cholesterol biosynthesis	18	1.202	1.139	1.063	1.098	0.948		225	129.4	40.2	112.8	106.9	99.8	103	89	93.9	Not Found	High	High	High	High	High
FALSE	High	Master Protein	Q9D281	Protein Noxp20 OS=Mus musculus OX=10090 GN=Fam114a1 PE=1 SV=1	0	FALSE	133.378	53	23	36	23	569	61	4.56	125.74	23				Pf05334	68303	ENSMUSG00000029185.14	Fam114a1	5				0	1.069	1.028	0.964	0.984	0.944			121.4	112.6	136.7	131.5	123.3	125.8	120.8	127.9	Not Found	Not Found	High	High	High	High
FALSE	High	Master Protein	P37913	DNA ligase 1 OS=Mus musculus OX=10090 GN=Lig1 PE=1 SV=2	0	FALSE	133.356	46	37	47	36	916	102.2	6.81	131.42	37				Pf01068, Pf04675, Pf04679	16881		Lig1	7	DNA replication; Nucleotide excision repair; Base excision repair; Mismatch repair			4	1.472	1.532	1.353	1.293	1.102			144	145.3	135	140.4	124	118.5	101.1	91.7	Not Found	Not Found	High	High	High	High
FALSE	High	Master Protein	Q7TT37	Elongator complex protein 1 OS=Mus musculus OX=10090 GN=Elp1 PE=1 SV=2	0	FALSE	133.281	27	31	37	31	1333	149.5	6	118.1	31				Pf04762	230233	ENSMUSG00000028431.11	Ikbkap	4		TNF-alpha NF-kB Signaling Pathway; IL-1 Signaling Pathway		2	1.033	1.016	0.971	1.022	0.928			77.6	190	126.8	124.7	119.2	125.3	113.8	122.7	Not Found	Not Found	High	High	High	High
FALSE	High	Master Protein	P08249	Malate dehydrogenase, mitochondrial OS=Mus musculus OX=10090 GN=Mdh2 PE=1 SV=3	0	FALSE	133.259	66	18	105	18	338	35.6	8.68	355.31	18				Pf00056, Pf01073, Pf01118, Pf02866, Pf13460	17448	ENSMUSG00000019179.10	Mdh2	5	Pyruvate metabolism; Citrate cycle (TCA cycle); Metabolic pathways; Cysteine and methionine metabolism; Carbon metabolism; Glyoxylate and dicarboxylate metabolism	Glycolysis and Gluconeogenesis; TCA Cycle	Gluconeogenesis; Citric acid cycle (TCA cycle)	15	1.003	1.025	1.031	1	1.124			118.1	152.2	118.4	121	121.6	118	132.7	118	Not Found	Not Found	High	High	High	High
FALSE	High	Master Protein	P09055	Integrin beta-1 OS=Mus musculus OX=10090 GN=Itgb1 PE=1 SV=1	0	FALSE	133.094	37	26	35	26	798	88.2	5.94	131.78	26				Pf00362, Pf07965, Pf08725	16412	ENSMUSG00000025809.15	Itgb1	8	Leukocyte transendothelial migration; Hypertrophic cardiomyopathy (HCM); Regulation of actin cytoskeleton; Arrhythmogenic right ventricular cardiomyopathy (ARVC); Focal adhesion; Toxoplasmosis; Platelet activation; Small cell lung cancer; Dilated cardiomyopathy; Axon guidance; Cell adhesion molecules (CAMs); Phagosome; Pertussis; Proteoglycans in cancer; Rap1 signaling pathway; Pathways in cancer…	PluriNetWork; Signaling of Hepatocyte Growth Factor Receptor; Primary Focal Segmental Glomerulosclerosis FSGS; Focal Adhesion-PI3K-Akt-mTOR-signaling pathway; Factors and pathways affecting insulin-like growth factor (IGF1)-Akt signaling; Integrin-mediated Cell Adhesion; Focal Adhesion	ECM proteoglycans; Molecules associated with elastic fibres; Laminin interactions; Integrin cell surface interactions; Localization of the PINCH-ILK-PARVIN complex to focal adhesions; Immunoregulatory interactions between a Lymphoid and a non-Lymphoid cell; MET interacts with TNS proteins; MET activates PTK2 signaling; Signal transduction by L1; Syndecan interactions; Fibronectin matrix formation…	56	0.644	0.691	0.755	0.858	1.021			78.8	133	102.2	109.6	119.8	136.1	161.9	158.6	Not Found	Not Found	High	High	High	High
FALSE	High	Master Protein	Q60710	Deoxynucleoside triphosphate triphosphohydrolase SAMHD1 OS=Mus musculus OX=10090 GN=Samhd1 PE=1 SV=2	0	FALSE	132.981	57	30	33	30	627	72.6	7.96	113.28	30				Pf00536, Pf01966, Pf07647	56045		Samhd1	2				0	1.178	1.166	1.075	1.083	1.014			165.3	82.1	136.1	134.7	124.1	125	117.2	115.5	Not Found	Not Found	High	High	High	High
FALSE	High	Master Protein	P23249	Putative helicase MOV-10 OS=Mus musculus OX=10090 GN=Mov10 PE=1 SV=2	0	FALSE	132.471	35	30	34	30	1004	113.5	9.01	111.17	30				Pf13086, Pf13087, Pf13191, Pf13245, Pf13401, Pf13604	17454	ENSMUSG00000002227.15	Mov10	3				0	1.037	1.019	1.053	1.022	0.962			85	168.4	127.1	124.8	129	125.3	117.9	122.5	Not Found	Not Found	High	High	High	High
FALSE	High	Master Protein	A2AWA9	Rab GTPase-activating protein 1 OS=Mus musculus OX=10090 GN=Rabgap1 PE=1 SV=1	0	FALSE	132.411	33	32	38	30	1064	120.7	5.25	119.82	32				Pf00566, Pf00640, Pf00769, Pf01576, Pf02463, Pf05103, Pf05266, Pf06160, Pf10174, Pf10473, Pf12128, Pf12473, Pf13514, Pf13851, Pf13868, Pf13870, Pf14943	227800	ENSMUSG00000035437.15	Rabgap1	2			TBC/RABGAPs	4	1.043	1.029	0.992	1.002	0.916			78.4	185.4	128.4	126.7	122.1	123.3	112.7	123.1	Not Found	Not Found	High	High	High	High
FALSE	High	Master Protein	Q99MN1	Lysine--tRNA ligase OS=Mus musculus OX=10090 GN=Kars PE=1 SV=1	0	FALSE	132.31	45	24	43	24	595	67.8	5.94	136.44	24				Pf00152, Pf00587, Pf01336	85305	ENSMUSG00000031948.14	Kars	8	Aminoacyl-tRNA biosynthesis			1	1.077	1.078	1.038	1.039	0.961			121.7	82.8	138.4	138.4	133.3	133.5	123.4	128.5	Not Found	Not Found	High	High	High	High
FALSE	High	Master Protein	Q9D662	Protein transport protein Sec23B OS=Mus musculus OX=10090 GN=Sec23b PE=1 SV=1	0	FALSE	132.248	45	24	37	20	767	86.4	6.96	121.5	24				Pf00626, Pf04810, Pf04811, Pf04815, Pf08033	27054	ENSMUSG00000027429.16	Sec23b	2	Protein processing in endoplasmic reticulum			1	1.066	1.077	1.031	1.025	0.965			130.5	68.3	138.6	140	134	133.2	125.4	130	Not Found	Not Found	High	High	High	High
FALSE	High	Master Protein	P24527	Leukotriene A-4 hydrolase OS=Mus musculus OX=10090 GN=Lta4h PE=1 SV=4	0	FALSE	132.228	52	27	49	27	611	69	6.42	167.75	27				Pf01433, Pf09127, Pf13485	16993	ENSMUSG00000015889.8	Lta4h	10	Metabolic pathways; Arachidonic acid metabolism	Eicosanoid Synthesis	Neutrophil degranulation; Synthesis of Leukotrienes (LT) and Eoxins (EX)	11	1.219	1.225	1.157	1.127	1.058			149.1	83.4	137.9	138.5	130.8	127.5	119.6	113.1	Not Found	Not Found	High	High	High	High
FALSE	High	Master Protein	Q61753	D-3-phosphoglycerate dehydrogenase OS=Mus musculus OX=10090 GN=Phgdh PE=1 SV=3	0	FALSE	132.147	43	20	45	20	533	56.5	6.54	159.39	20				Pf00389, Pf02826	236539	ENSMUSG00000053398.11	Phgdh	3	Metabolic pathways; Biosynthesis of amino acids; Glycine, serine and threonine metabolism; Carbon metabolism		Serine biosynthesis	8	1.326	1.297	1.236	1.179	1.079			151.7	69.4	145.1	141.9	135.2	129.1	118.1	109.4	Not Found	Not Found	High	High	High	High
FALSE	High	Master Protein	P32020	Non-specific lipid-transfer protein OS=Mus musculus OX=10090 GN=Scp2 PE=1 SV=3	0	FALSE	131.974	55	28	50	28	547	59.1	7.44	145.89	28				Pf00108, Pf00109, Pf02036, Pf02801, Pf02803, Pf08545, Pf14864	20280	ENSMUSG00000028603.15	Scp2	4	PPAR signaling pathway; Metabolic pathways; Primary bile acid biosynthesis; Peroxisome	PPAR signaling pathway; Mitochondrial LC-Fatty Acid Beta-Oxidation	Beta-oxidation of pristanoyl-CoA; Synthesis of bile acids and bile salts via 7alpha-hydroxycholesterol; alpha-linolenic acid (ALA) metabolism	17	0.963	0.969	1.007	1.027	1.128			157.3	52.2	124.9	125.6	130.6	133.3	146.4	129.7	Not Found	Not Found	High	High	High	High
FALSE	High	Master Protein	O88342	WD repeat-containing protein 1 OS=Mus musculus OX=10090 GN=Wdr1 PE=1 SV=3	0	FALSE	131.964	51	23	40	23	606	66.4	6.6	138.85	23				Pf00400, Pf04762, Pf08662, Pf14783	22388	ENSMUSG00000005103.12	Wdr1	5		Hypertrophy Model	Platelet degranulation	5	0.917	0.879	0.86	0.908	0.95	429.9		82.9	51.7	72.4	69.4	67.9	71.7	75	79	High	Not Found	High	High	High	High
FALSE	High	Master Protein	Q91WJ8	Far upstream element-binding protein 1 OS=Mus musculus OX=10090 GN=Fubp1 PE=1 SV=1	0	FALSE	131.89	53	29	57	24	651	68.5	7.93	184.73	29				Pf00013, Pf07650, Pf13014	51886	ENSMUSG00000028034.15	Fubp1	3				0	0.978	0.94	0.959	0.932	0.961			117.4	98.4	132.9	127.7	130.3	126.7	130.6	135.9	Not Found	Not Found	High	High	High	High
FALSE	High	Master Protein	Q99L45	Eukaryotic translation initiation factor 2 subunit 2 OS=Mus musculus OX=10090 GN=Eif2s2 PE=1 SV=1	0	FALSE	131.8	62	24	39	24	331	38.1	5.8	123.7	24				Pf01873	67204	ENSMUSG00000074656.12	Eif2s2	2	RNA transport	Translation Factors	L13a-mediated translational silencing of Ceruloplasmin expression; Recycling of eIF2:GDP; Ribosomal scanning and start codon recognition; GTP hydrolysis and joining of the 60S ribosomal subunit; ABC-family proteins mediated transport; Formation of the ternary complex, and subsequently, the 43S complex; Translation initiation complex formation	15	0.97	0.974	0.962	0.986	0.944		377.9	77	68.9	79.1	79.5	78.5	80.5	77	81.6	Not Found	High	High	High	High	High
FALSE	High	Master Protein	P62259	14-3-3 protein epsilon OS=Mus musculus OX=10090 GN=Ywhae PE=1 SV=1	0	FALSE	131.468	68	21	104	18	255	29.2	4.74	317.2	21				Pf00244	22627	ENSMUSG00000020849.13	Ywhae	11	Epstein-Barr virus infection; Hippo signaling pathway; Oocyte meiosis; Neurotrophin signaling pathway; Cell cycle; PI3K-Akt signaling pathway; Viral carcinogenesis	TNF-alpha NF-kB Signaling Pathway; Myometrial Relaxation and Contraction Pathways; Alpha6-Beta4 Integrin Signaling Pathway; Calcium Regulation in the Cardiac Cell	Activation of BAD and translocation to mitochondria ; Loss of Nlp from mitotic centrosomes; Recruitment of NuMA to mitotic centrosomes; TP53 Regulates Metabolic Genes; Signaling by Hippo; Translocation of GLUT4 to the plasma membrane; Anchoring of the basal body to the plasma membrane; Regulation of HSF1-mediated heat shock response; AURKA Activation by TPX2; RHO GTPases activate PKNs; Recruitmen…	61	1.209	1.165	1.124	1.115	0.991		284.7	109.6	51.7	101.4	97.7	94.3	93.5	83.1	83.9	Not Found	High	High	High	High	High
FALSE	High	Master Protein	P06745	Glucose-6-phosphate isomerase OS=Mus musculus OX=10090 GN=Gpi PE=1 SV=4	0	FALSE	131.342	48	21	56	21	558	62.7	8.13	172.81	21				Pf00342	14751	ENSMUSG00000036427.5	Gpi1	7	Metabolic pathways; Amino sugar and nucleotide sugar metabolism; Starch and sucrose metabolism; Glycolysis / Gluconeogenesis; Pentose phosphate pathway; Carbon metabolism	Glycolysis and Gluconeogenesis	Glycolysis; TP53 Regulates Metabolic Genes; Neutrophil degranulation; Gluconeogenesis	20	1.287	1.335	1.207	1.237	1.004			165.1	87.7	136	141.1	127.6	130.8	106.1	105.7	Not Found	Not Found	High	High	High	High
FALSE	High	Master Protein	Q99K48	Non-POU domain-containing octamer-binding protein OS=Mus musculus OX=10090 GN=Nono PE=1 SV=3	0	FALSE	131.132	54	23	64	21	473	54.5	8.95	197.72	23				Pf00076, Pf08075, Pf13893, Pf14259	53610	ENSMUSG00000031311.17	Nono	X		mRNA processing		1	1.044	0.969	1.067	0.965	1.063		249.3	120.5	63.2	96.9	90	99.1	89.6	98.6	92.8	Not Found	High	High	High	High	High
FALSE	High	Master Protein	Q60902	Epidermal growth factor receptor substrate 15-like 1 OS=Mus musculus OX=10090 GN=Eps15l1 PE=1 SV=3	0	FALSE	131.095	43	32	38	32	907	99.2	5.02	106.9	32				Pf00038, Pf00261, Pf00529, Pf00769, Pf01496, Pf01576, Pf02321, Pf02463, Pf02841, Pf02994, Pf03148, Pf03938, Pf03962, Pf03999, Pf04012, Pf04111, Pf04156, Pf04778, Pf04912, Pf05103, Pf05149, Pf05478, Pf05483, Pf05557, Pf05622, Pf05667, Pf05701, Pf06008, Pf06160, Pf06818, Pf07111, Pf07798, Pf07888, Pf07926, Pf08317, Pf08614, Pf09311, Pf09726, Pf09730, Pf09731, Pf09755, Pf10146, Pf10168, Pf10174, Pf1…	13859	ENSMUSG00000006276.10	Eps15l1	8	Endocytosis	EGFR1 Signaling Pathway	Cargo recognition for clathrin-mediated endocytosis; EGFR downregulation	10	0.932	0.932	0.931	0.936	0.924			76.1	165.9	124.9	124.9	124.7	125.4	123.9	134.1	Not Found	Not Found	High	High	High	High
FALSE	High	Master Protein	O88544	COP9 signalosome complex subunit 4 OS=Mus musculus OX=10090 GN=Cops4 PE=1 SV=1	0	FALSE	131.089	76	24	38	24	406	46.3	5.83	127.89	24				Pf01399	26891	ENSMUSG00000035297.14	Cops4	5			DNA Damage Recognition in GG-NER; Neddylation; Formation of TC-NER Pre-Incision Complex; Cargo recognition for clathrin-mediated endocytosis	13	1.097	1.036	1.036	1.015	0.928			153.9	137.7	127.2	120.1	120.1	117.7	107.6	115.9	Not Found	Not Found	High	High	High	High
FALSE	High	Master Protein	O35737	Heterogeneous nuclear ribonucleoprotein H OS=Mus musculus OX=10090 GN=Hnrnph1 PE=1 SV=3	0	FALSE	131.017	49	15	65	7	449	49.2	6.3	224.76	15				Pf00076, Pf08080, Pf14259	59013	ENSMUSG00000007850.16	Hnrnph1	11		mRNA processing	mRNA Splicing - Major Pathway; FGFR2 alternative splicing	10	0.989	0.982	1.005	0.987	1.056			81.5	260.2	108.2	107.4	109.9	108	115.5	109.4	Not Found	Not Found	High	High	High	High
FALSE	High	Master Protein	Q61576	Peptidyl-prolyl cis-trans isomerase FKBP10 OS=Mus musculus OX=10090 GN=Fkbp10 PE=1 SV=2	0	FALSE	130.972	46	25	62	24	581	64.7	5.64	196.76	25				Pf00254, Pf13499	14230	ENSMUSG00000001555.10	Fkbp10	11				0	0.951	0.965	1.004	0.967	0.988			94.1	192.4	115.5	117.2	121.9	117.5	120	121.5	Not Found	Not Found	High	High	High	High
FALSE	High	Master Protein	Q9EPL8	Importin-7 OS=Mus musculus OX=10090 GN=Ipo7 PE=1 SV=2	0	FALSE	130.83	30	23	35	22	1038	119.4	4.82	111.16	23				Pf03810, Pf08506	233726	ENSMUSG00000066232.4	Ipo7	7		PluriNetWork		1	1.061	1.043	1.017	1.046	0.943			144.4	162.5	120.4	118.3	115.4	118.6	107	113.4	Not Found	Not Found	High	High	High	High
FALSE	High	Master Protein	A2A5R2	Brefeldin A-inhibited guanine nucleotide-exchange protein 2 OS=Mus musculus OX=10090 GN=Arfgef2 PE=1 SV=1	0	FALSE	130.795	22	35	37	25	1792	202.1	6.55	112.93	35				Pf01369, Pf09324, Pf12783	99371	ENSMUSG00000074582.10	Arfgef2	2	Endocytosis			1	0.925	0.893	0.908	0.894	0.887			106.8	292.9	100.8	97.4	99	97.4	96.7	109	Not Found	Not Found	High	High	High	High
FALSE	High	Master Protein	Q9CZ30	Obg-like ATPase 1 OS=Mus musculus OX=10090 GN=Ola1 PE=1 SV=1	0	FALSE	130.788	53	21	38	21	396	44.7	7.81	124.48	21				Pf01926, Pf02421, Pf06071	67059	ENSMUSG00000027108.15	Ola1	2			Platelet degranulation	4	1.365	1.336	1.261	1.229	1.083			153.6	118.1	136.7	133.8	126.3	123	108.5	100.1	Not Found	Not Found	High	High	High	High
FALSE	High	Master Protein	Q9R0E1	Procollagen-lysine,2-oxoglutarate 5-dioxygenase 3 OS=Mus musculus OX=10090 GN=Plod3 PE=1 SV=1	0	FALSE	130.617	45	26	52	25	741	84.9	6.23	153.08	26				Pf03171	26433	ENSMUSG00000004846.10	Plod3	5	Lysine degradation; Other types of O-glycan biosynthesis		Collagen biosynthesis and modifying enzymes	5	0.891	0.89	0.914	0.905	0.953			98.4	196.1	113.1	113.1	116.1	115	121.1	127.1	Not Found	Not Found	High	High	High	High
FALSE	High	Master Protein	P70698	CTP synthase 1 OS=Mus musculus OX=10090 GN=Ctps1 PE=1 SV=2	0	FALSE	130.5	49	24	36	21	591	66.6	6.58	130.12	24				Pf00117, Pf06418, Pf07722	51797	ENSMUSG00000028633.7	Ctps	4	Metabolic pathways; Pyrimidine metabolism		Interconversion of nucleotide di- and triphosphates	5	1.103	1.041	1.027	1.006	0.986		376.6	88.8	53.4	86.1	81.3	80.2	78.5	77	78.1	Not Found	High	High	High	High	High
FALSE	High	Master Protein	P97742	Carnitine O-palmitoyltransferase 1, liver isoform OS=Mus musculus OX=10090 GN=Cpt1a PE=1 SV=4	0	FALSE	130.455	40	28	34	28	773	88.2	8.62	106.69	28				Pf00755	12894	ENSMUSG00000024900.4	Cpt1a	19	PPAR signaling pathway; Fatty acid metabolism; Fatty acid degradation; Insulin resistance; Adipocytokine signaling pathway; AMPK signaling pathway; Glucagon signaling pathway	Fatty Acid Beta Oxidation; PPAR signaling pathway; Mitochondrial LC-Fatty Acid Beta-Oxidation; Leptin and adiponectin	Circadian Clock; Mus musculus biological processes; Signaling by Retinoic Acid; Rora activates gene expression; Import of palmitoyl-CoA into the mitochondrial matrix	21	0.97	1.045	1.085	1.071	1.127			128.2	133.6	113.7	122.5	127.2	125.6	132.1	117.2	Not Found	Not Found	High	High	High	High
FALSE	High	Master Protein	P58771	Tropomyosin alpha-1 chain OS=Mus musculus OX=10090 GN=Tpm1 PE=1 SV=1	0	FALSE	130.454	68	28	78	12	284	32.7	4.74	240.87	28				Pf00261, Pf12718	22003	ENSMUSG00000032366.15	Tpm1	9	Hypertrophic cardiomyopathy (HCM); MicroRNAs in cancer; Dilated cardiomyopathy; Cardiac muscle contraction; Adrenergic signaling in cardiomyocytes	Striated Muscle Contraction	Striated Muscle Contraction; Smooth Muscle Contraction	9	0.75	0.767	0.771	0.843	0.908	330		83.9	38.7	81.4	83.3	83.8	91.6	98.6	108.6	High	Not Found	High	High	High	High
FALSE	High	Master Protein	P47713	Cytosolic phospholipase A2 OS=Mus musculus OX=10090 GN=Pla2g4a PE=1 SV=1	0	FALSE	130.409	48	28	43	28	748	85.2	5.43	125.39	28				Pf00168, Pf01735	18783	ENSMUSG00000056220.14	Pla2g4a	1	Oxytocin signaling pathway; Phospholipase D signaling pathway; MAPK signaling pathway; Ras signaling pathway; Ovarian steroidogenesis; VEGF signaling pathway; Metabolic pathways; Linoleic acid metabolism; Platelet activation; Ether lipid metabolism; Glycerophospholipid metabolism; Glutamatergic synapse; Fc gamma R-mediated phagocytosis; Long-term depression; alpha-Linolenic acid metabolism; Vascu…	IL-5 Signaling Pathway; p38 MAPK Signaling Pathway; Prostaglandin Synthesis and Regulation	Platelet sensitization by LDL; Acyl chain remodeling of CL; Synthesis of PA; Arachidonic acid metabolism; Signaling by GPCR; Acyl chain remodelling of PI; Hydrolysis of LPC; Acyl chain remodelling of PG; Acyl chain remodelling of PS; Acyl chain remodelling of PC; ADP signalling through P2Y purinoceptor 1; COPI-independent Golgi-to-ER retrograde traffic; phospho-PLA2 pathway; Acyl chain remodellin…	57	1.018	0.977	0.932	0.957	0.961			118.4	141	128.9	123.8	118	121.3	121.8	126.7	Not Found	Not Found	High	High	High	High
FALSE	High	Master Protein	P47857	ATP-dependent 6-phosphofructokinase, muscle type OS=Mus musculus OX=10090 GN=Pfkm PE=1 SV=3	0	FALSE	130.334	43	26	35	21	780	85.2	8	113.85	26				Pf00365	18642	ENSMUSG00000033065.13	Pfkm	15	RNA degradation; Metabolic pathways; Biosynthesis of amino acids; Glycolysis / Gluconeogenesis; Pentose phosphate pathway; AMPK signaling pathway; Carbon metabolism; Fructose and mannose metabolism; Galactose metabolism; Central carbon metabolism in cancer	Glycolysis and Gluconeogenesis; Insulin Signaling	Glycolysis	16	1.178	1.117	1.101	1.112	0.947			165	95.5	135	127.9	126.1	127.4	108.4	114.6	Not Found	Not Found	High	High	High	High
FALSE	High	Master Protein	Q8CFQ3	RNA helicase aquarius OS=Mus musculus OX=10090 GN=Aqr PE=1 SV=2	0	FALSE	130.32	27	29	31	29	1481	170.2	6.27	94.26	29				Pf04851, Pf13086, Pf13087, Pf13245, Pf13538	11834	ENSMUSG00000040383.16	Aqr	2	Spliceosome		mRNA Splicing - Major Pathway; Dual incision in TC-NER; Gap-filling DNA repair synthesis and ligation in TC-NER; Formation of TC-NER Pre-Incision Complex	11	0.967	0.945	0.965	0.999	1.025			113.3	215.9	110	107.4	109.7	113.6	116.5	113.7	Not Found	Not Found	High	High	High	High
FALSE	High	Master Protein	Q9EQH3	Vacuolar protein sorting-associated protein 35 OS=Mus musculus OX=10090 GN=Vps35 PE=1 SV=1	0	FALSE	130.108	38	29	47	29	796	91.7	5.44	133.27	29				Pf03635	65114	ENSMUSG00000031696.9	Vps35	8	Endocytosis		WNT ligand biogenesis and trafficking	4	1.052	0.991	0.97	0.973	0.908			143.7	131.4	129.4	121.9	119.3	119.6	111.7	123	Not Found	Not Found	High	High	High	High
FALSE	High	Master Protein	P10493	Nidogen-1 OS=Mus musculus OX=10090 GN=Nid1 PE=1 SV=2	0	FALSE	129.802	28	27	34	27	1245	136.5	5.44	119.93	27				Pf00008, Pf00058, Pf00086, Pf06119, Pf06247, Pf07474, Pf07645, Pf12662, Pf12947, Pf14670	18073	ENSMUSG00000005397.7	Nid1	13			Laminin interactions; Degradation of the extracellular matrix	3	0.802	0.686	0.636	0.717	0.909			144.1	154.8	118.4	101.3	93.8	105.8	134.2	147.6	Not Found	Not Found	High	High	High	High
FALSE	High	Master Protein	Q99K01	Pyridoxal-dependent decarboxylase domain-containing protein 1 OS=Mus musculus OX=10090 GN=Pdxdc1 PE=1 SV=2	0	FALSE	129.772	48	27	34	27	787	87.3	5.48	114.68	27				Pf00282	94184		Pdxdc1	16				0	0.917	0.864	0.856	0.89	0.87			109.7	123	130.3	122.8	121.7	126.6	123.7	142.2	Not Found	Not Found	High	High	High	High
FALSE	High	Master Protein	Q61937	Nucleophosmin OS=Mus musculus OX=10090 GN=Npm1 PE=1 SV=1	0	FALSE	129.649	59	18	119	18	292	32.5	4.77	350.6	18				Pf03066	18148	ENSMUSG00000057113.13	Npm1	11		mRNA processing		1	1.026	0.987	1.048	0.975	1.07	143.9		124.4	60.7	112.7	108.4	115.2	107.1	117.6	109.9	High	Not Found	High	High	High	High
FALSE	High	Master Protein	O54724	Caveolae-associated protein 1 OS=Mus musculus OX=10090 GN=Cavin1 PE=1 SV=1	0	FALSE	129.367	53	20	60	20	392	43.9	5.52	193.94	20				Pf15237	19285	ENSMUSG00000004044.9	Ptrf; Cavin1	11			RNA Polymerase I Transcription Termination	3	0.969	0.999	1.002	1.016	1.099		449.1	68.7	96.8	61.4	63.3	63.5	64.3	69.6	63.3	Not Found	High	High	High	High	High
FALSE	High	Master Protein	Q8BH59	Calcium-binding mitochondrial carrier protein Aralar1 OS=Mus musculus OX=10090 GN=Slc25a12 PE=1 SV=1	0	FALSE	129.217	51	26	41	21	677	74.5	8.25	132.74	26				Pf00153, Pf13499	78830	ENSMUSG00000027010.16	Slc25a12	2			Gluconeogenesis	4	1.013	1.208	1.187	1.215	1.177			86.9	90.6	122.5	146.1	143.6	146.9	142.4	121	Not Found	Not Found	High	High	High	High
FALSE	High	Master Protein	Q9ERD7	Tubulin beta-3 chain OS=Mus musculus OX=10090 GN=Tubb3 PE=1 SV=1	0	FALSE	129.155	44	17	110	2	450	50.4	4.93	349.67	17				Pf00091, Pf03953, Pf10644	22152	ENSMUSG00000062380.4	Tubb3	8	Phagosome; Gap junction	Exercise-induced Circadian Regulation	Intraflagellar transport; Hedgehog 'on' state; Hedgehog 'off' state	10	1.245	1.132	1.008	0.975	1.046				658	66.5	60.4	53.8	52.1	55.8	53.4	Not Found	Not Found	Not Found	High	High	High
FALSE	High	Master Protein	Q9D819	Inorganic pyrophosphatase OS=Mus musculus OX=10090 GN=Ppa1 PE=1 SV=1	0	FALSE	128.944	77	20	42	20	289	32.6	5.6	145.9	20				Pf00719	67895	ENSMUSG00000020089.8	Ppa1	10	Oxidative phosphorylation	Hypothetical Network for Drug Addiction	Cytosolic tRNA aminoacylation; Pyrophosphate hydrolysis	8	1.292	1.332	1.171	1.163	1.048		289.9	89.8	85.5	98.6	101.7	89.4	88.8	80	76.3	Not Found	High	High	High	High	High
FALSE	High	Master Protein	Q8CJG0	Protein argonaute-2 OS=Mus musculus OX=10090 GN=Ago2 PE=1 SV=3	0	FALSE	128.89	41	28	32	22	860	97.2	9.19	101.45	28				Pf02170, Pf02171, Pf08699	239528	ENSMUSG00000036698.10	Ago2; Eif2c2	15			MicroRNA (miRNA) biogenesis; Transcriptional regulation by small RNAs; Post-transcriptional silencing by small RNAs; Small interfering RNA (siRNA) biogenesis	6	0.862	0.865	0.86	0.907	0.91			79	102.1	130.6	131.1	130.3	137.4	137.9	151.6	Not Found	Not Found	High	High	High	High
FALSE	High	Master Protein	Q6Y7W8	GRB10-interacting GYF protein 2 OS=Mus musculus OX=10090 GN=Gigyf2 PE=1 SV=2	0	FALSE	128.571	27	32	38	32	1291	149.1	5.57	109.25	32				Pf02213	227331	ENSMUSG00000048000.15	Gigyf2	1				0	0.947	0.946	0.963	0.949	0.946			107.6	153	121.8	121.7	123.8	122	121.6	128.6	Not Found	Not Found	High	High	High	High
FALSE	High	Master Protein	P14685	26S proteasome non-ATPase regulatory subunit 3 OS=Mus musculus OX=10090 GN=Psmd3 PE=1 SV=3	0	FALSE	128.45	56	28	51	28	530	60.7	8.44	155.3	28				Pf01399, Pf08375	22123	ENSMUSG00000017221.14	Psmd3	11	Proteasome; Epstein-Barr virus infection	TNF-alpha NF-kB Signaling Pathway; Proteasome Degradation	The role of GTSE1 in G2/M progression after G2 checkpoint; CDT1 association with the CDC6:ORC:origin complex; Ubiquitin Mediated Degradation of Phosphorylated Cdc25A; RUNX1 regulates transcription of genes involved in differentiation of HSCs; Degradation of beta-catenin by the destruction complex; Autodegradation of the E3 ubiquitin ligase COP1; UCH proteinases; MAPK6/MAPK4 signaling; SCF-beta-Tr…	130	1.023	1.03	0.998	1.024	0.924		335.9	60.2	99.7	86	86.6	83.9	86.1	77.6	84.1	Not Found	High	High	High	High	High
FALSE	High	Master Protein	Q8VDW0	ATP-dependent RNA helicase DDX39A OS=Mus musculus OX=10090 GN=Ddx39a PE=1 SV=1	0	FALSE	128.198	49	18	56	9	427	49	5.68	162.31	18				Pf00270, Pf00271, Pf14617	68278	ENSMUSG00000005481.18	Ddx39	8		mRNA processing	mRNA 3'-end processing; Cleavage of Growing Transcript in the Termination Region ; Transport of Mature mRNA derived from an Intron-Containing Transcript	10	1.05	1.034	1.041	1.005	0.996			150.6	130.6	123.2	121.3	122.2	118	116.9	117.3	Not Found	Not Found	High	High	High	High
FALSE	High	Master Protein	Q5SF07	Insulin-like growth factor 2 mRNA-binding protein 2 OS=Mus musculus OX=10090 GN=Igf2bp2 PE=1 SV=1	0	FALSE	128.175	46	23	39	21	592	65.5	8.03	124.62	23				Pf00013, Pf00076, Pf13014, Pf13893, Pf14259	319765	ENSMUSG00000033581.16	Igf2bp2	16				0	0.955	0.967	0.986	1.013	0.999			97.5	174.3	117.5	118.9	121.3	124.6	122.9	123	Not Found	Not Found	High	High	High	High
FALSE	High	Master Protein	P05202	Aspartate aminotransferase, mitochondrial OS=Mus musculus OX=10090 GN=Got2 PE=1 SV=1	0	FALSE	128.059	60	26	64	26	430	47.4	9	202.79	26				Pf00155	14719	ENSMUSG00000031672.8	Got2	8	Arginine and proline metabolism; Fat digestion and absorption; Metabolic pathways; Phenylalanine, tyrosine and tryptophan biosynthesis; Biosynthesis of amino acids; 2-Oxocarboxylic acid metabolism; Cysteine and methionine metabolism; Carbon metabolism; Alanine, aspartate and glutamate metabolism; Phenylalanine metabolism; Arginine biosynthesis; Tyrosine metabolism	Glycolysis and Gluconeogenesis; Alanine and aspartate metabolism		14	1.034	1.028	1.084	1.033	1.09			157	81.5	125.6	124.9	131.7	125.4	132.4	121.5	Not Found	Not Found	High	High	High	High
FALSE	High	Master Protein	Q8VDC1	FYVE and coiled-coil domain-containing protein 1 OS=Mus musculus OX=10090 GN=Fyco1 PE=1 SV=1	0	FALSE	127.969	23	28	29	28	1437	162.2	4.98	90.66	28				Pf01363, Pf01576, Pf02759, Pf10174, Pf12128, Pf13897	17281	ENSMUSG00000025241.16	Fyco1	9				0	0.946	0.945	0.925	0.944	0.869			93.7	210.8	116.9	116.8	114.3	116.6	107.4	123.6	Not Found	Not Found	High	High	High	High
FALSE	High	Master Protein	Q62523	Zyxin OS=Mus musculus OX=10090 GN=Zyx PE=1 SV=2	0	FALSE	127.753	49	19	54	19	564	60.5	6.4	165.77	19				Pf00412	22793	ENSMUSG00000029860.16	Zyx	6	Focal adhesion	Integrin-mediated Cell Adhesion; Focal Adhesion		3	1.016	1.051	1.081	1.132	1.035			140.3	92.1	123.5	127.8	131.4	137.6	125.8	121.6	Not Found	Not Found	High	High	High	High
FALSE	High	Master Protein	Q7TQH0	Ataxin-2-like protein OS=Mus musculus OX=10090 GN=Atxn2l PE=1 SV=1	0	FALSE	127.633	29	31	42	29	1049	110.6	8.85	130	31				Pf06741, Pf09770, Pf14438	233871	ENSMUSG00000032637.15	Atxn2l	7				0	0.97	0.96	0.967	0.982	0.947			154.7	17.3	137.8	136.4	137.4	139.6	134.6	142.1	High	Not Found	High	High	High	High
FALSE	High	Master Protein	Q02819	Nucleobindin-1 OS=Mus musculus OX=10090 GN=Nucb1 PE=1 SV=2	0	FALSE	127.593	68	28	42	28	459	53.4	5.07	129.24	28					18220	ENSMUSG00000030824.17	Nucb1	7			Regulation of Insulin-like Growth Factor (IGF) transport and uptake by Insulin-like Growth Factor Binding Proteins (IGFBPs); Post-translational protein phosphorylation	4	0.931	0.937	0.967	0.968	1.033			95.8	73.3	132.6	133.4	137.7	137.8	147.1	142.4	Not Found	Not Found	High	High	High	High
FALSE	High	Master Protein	Q8CI11	Guanine nucleotide-binding protein-like 3 OS=Mus musculus OX=10090 GN=Gnl3 PE=1 SV=2	0	FALSE	127.268	59	28	34	28	538	60.7	9.11	115.83	28				Pf00009, Pf01926, Pf08701	30877	ENSMUSG00000042354.6	Gnl3	14	Ribosome biogenesis in eukaryotes		Major pathway of rRNA processing in the nucleolus and cytosol	5	0.826	0.861	0.844	0.871	0.985			102.9	140.9	116	120.8	118.5	122.2	138.3	140.3	Not Found	Not Found	High	High	High	High
FALSE	High	Master Protein	Q8CI51	PDZ and LIM domain protein 5 OS=Mus musculus OX=10090 GN=Pdlim5 PE=1 SV=4	0	FALSE	127.187	52	23	36	23	591	63.3	8.25	125.38	23				Pf00412, Pf00595	56376	ENSMUSG00000028273.15	Pdlim5	3				0	0.825	0.798	0.861	0.938	0.963			105.5	89.8	123.3	119.3	128.7	140.2	144	149.4	Not Found	Not Found	High	High	High	High
FALSE	High	Master Protein	P97351	40S ribosomal protein S3a OS=Mus musculus OX=10090 GN=Rps3a PE=1 SV=3	0	FALSE	127.168	65	22	70	22	264	29.9	9.73	224.43	22				Pf01015	20091	ENSMUSG00000028081.6	Rps3a; Rps3a1	3	Ribosome	Cytoplasmic Ribosomal Proteins	L13a-mediated translational silencing of Ceruloplasmin expression; Nonsense Mediated Decay (NMD) independent of the Exon Junction Complex (EJC); Nonsense Mediated Decay (NMD) enhanced by the Exon Junction Complex (EJC); Ribosomal scanning and start codon recognition; GTP hydrolysis and joining of the 60S ribosomal subunit; Formation of a pool of free 40S subunits; SRP-dependent cotranslational pr…	18	0.974	0.969	1.055	0.995	0.994	200.8	273	79.9	29.2	67.8	67.5	73.5	69.3	69.3	69.7	High	High	High	High	High	High
FALSE	High	Master Protein	O08663	Methionine aminopeptidase 2 OS=Mus musculus OX=10090 GN=Metap2 PE=1 SV=1	0	FALSE	127.02	63	23	36	23	478	52.9	5.82	118.8	23				Pf00557	56307	ENSMUSG00000036112.15	Metap2	10			Inactivation, recovery and regulation of the phototransduction cascade; Signaling by GPCR	5	1.028	1.024	0.992	0.971	0.953			137.8	83.6	134.1	133.6	129.5	126.6	124.3	130.5	Not Found	Not Found	High	High	High	High
FALSE	High	Master Protein	O08749	Dihydrolipoyl dehydrogenase, mitochondrial OS=Mus musculus OX=10090 GN=Dld PE=1 SV=2	0	FALSE	126.951	54	18	33	18	509	54.2	7.9	118.6	18				Pf00070, Pf00890, Pf01134, Pf01946, Pf02852, Pf03486, Pf07992, Pf12831, Pf13450	13382	ENSMUSG00000020664.10	Dld	12	Pyruvate metabolism; Citrate cycle (TCA cycle); Valine, leucine and isoleucine degradation; Metabolic pathways; Glycine, serine and threonine metabolism; Glycolysis / Gluconeogenesis; Propanoate metabolism; Carbon metabolism; Glyoxylate and dicarboxylate metabolism	Fatty Acid Beta Oxidation; Glycolysis and Gluconeogenesis; TCA Cycle	Glycine degradation; Signaling by Retinoic Acid; Citric acid cycle (TCA cycle); Lysine catabolism; Regulation of pyruvate dehydrogenase (PDH) complex; Branched-chain amino acid catabolism	27	0.938	0.983	1.02	1.012	1.09			117.3	92.3	122.7	128.5	133.4	132.4	142.6	130.8	Not Found	Not Found	High	High	High	High
FALSE	High	Master Protein	Q9CZN7	Serine hydroxymethyltransferase, mitochondrial OS=Mus musculus OX=10090 GN=Shmt2 PE=1 SV=1	0	FALSE	126.933	61	26	62	25	504	55.7	8.47	178.75	26				Pf00464	108037	ENSMUSG00000025403.5	Shmt2	10	Metabolic pathways; Biosynthesis of amino acids; Glycine, serine and threonine metabolism; Antifolate resistance; Carbon metabolism; One carbon pool by folate; Glyoxylate and dicarboxylate metabolism	One carbon metabolism and related pathways; One Carbon Metabolism; Glutathione and one carbon metabolism	Metabolism of folate and pterines	14	1.112	1.144	1.141	1.084	1.11			169.6	103.2	122.7	126.2	125.9	119.6	122.5	110.3	Not Found	Not Found	High	High	High	High
FALSE	High	Master Protein	Q60932	Voltage-dependent anion-selective channel protein 1 OS=Mus musculus OX=10090 GN=Vdac1 PE=1 SV=3	0	FALSE	126.853	68	16	42	15	296	32.3	8.43	152.92	16				Pf01459	22333	ENSMUSG00000020402.11	Vdac1	11	NOD-like receptor signaling pathway; HTLV-I infection; Huntington's disease; Parkinson's disease; cGMP-PKG signaling pathway; Calcium signaling pathway; Influenza A		Pink/Parkin Mediated Mitophagy	9	1.08	1.18	1.219	1.169	1.325			151.2	70.6	120.6	131.6	136	130.5	147.9	111.6	Not Found	Not Found	High	High	High	High
FALSE	High	Master Protein	P62137	Serine/threonine-protein phosphatase PP1-alpha catalytic subunit OS=Mus musculus OX=10090 GN=Ppp1ca PE=1 SV=1	0	FALSE	126.78	71	19	43	5	330	37.5	6.33	123.64	19				Pf00149	19045	ENSMUSG00000040385.6; ENSMUSG00000096994.2	Ppp1ca	19; CHR_MG153_PATCH	Oxytocin signaling pathway; mRNA surveillance pathway; Herpes simplex infection; Regulation of actin cytoskeleton; Dopaminergic synapse; Focal adhesion; Insulin signaling pathway; Long-term potentiation; Amphetamine addiction; Hippo signaling pathway; Platelet activation; Insulin resistance; Oocyte meiosis; Proteoglycans in cancer; cGMP-PKG signaling pathway; Alcoholism; cAMP signaling pathway; V…		DARPP-32 events; Signaling by GPCR	24	1.034	0.997	1.052	1.005	1.02				247.4	127.4	122.8	129.6	123.8	125.7	123.2	Not Found	Not Found	Not Found	High	High	High
FALSE	High	Master Protein	Q6NS46	Protein RRP5 homolog OS=Mus musculus OX=10090 GN=Pdcd11 PE=1 SV=2	0	FALSE	126.749	22	34	37	34	1862	207.6	8.75	104.54	34				Pf00575, Pf13424	18572	ENSMUSG00000025047.8	Pdcd11	19			Major pathway of rRNA processing in the nucleolus and cytosol	4	0.788	0.8	0.756	0.825	0.848		556.3	47.3	62	52.6	53.3	50.4	55	56.5	66.7	Not Found	High	High	High	High	High
FALSE	High	Master Protein	Q6KCD5	Nipped-B-like protein OS=Mus musculus OX=10090 GN=Nipbl PE=1 SV=1	0	FALSE	126.467	15	37	39	37	2798	315.3	7.91	102.02	37				Pf03154, Pf05110, Pf10243, Pf11489, Pf12765, Pf12830	71175	ENSMUSG00000022141.6	Nipbl	15			Cohesin Loading onto Chromatin	5	1.006	1.088	1.092	1.072	1.078			90.2	217	110	118.9	119.4	117.2	117.9	109.4	Not Found	Not Found	High	High	High	High
FALSE	High	Master Protein	Q62188	Dihydropyrimidinase-related protein 3 OS=Mus musculus OX=10090 GN=Dpysl3 PE=1 SV=1	0	FALSE	126.453	57	23	37	19	570	61.9	6.49	132.34	23				Pf01979, Pf04909, Pf13147, Pf13594	22240	ENSMUSG00000024501.19	Dpysl3	18			CRMPs in Sema3A signaling	4	1.206	1.255	1.192	1.213	1.05	591.9	177.5	24.4	48.8	27.4	28.6	27.1	27.6	23.9	22.7	High	High	High	High	High	High
FALSE	High	Master Protein	P21619	Lamin-B2 OS=Mus musculus OX=10090 GN=Lmnb2 PE=1 SV=2	0	FALSE	126.401	53	28	37	23	596	67.3	5.5	125.52	28				Pf00038, Pf00932, Pf04156	16907	ENSMUSG00000062075.13	Lmnb2	10	Apoptosis	FAS pathway and Stress induction of HSP regulation		2	0.994	0.993	0.997	0.981	1.054		532.7	56.7	41.3	61	60.9	61.2	60.2	64.7	61.4	Not Found	High	High	High	High	High
FALSE	High	Master Protein	Q924C1	Exportin-5 OS=Mus musculus OX=10090 GN=Xpo5 PE=1 SV=1	0	FALSE	126.264	31	30	35	30	1204	136.9	5.82	111.21	30				Pf08389	72322	ENSMUSG00000067150.5	Xpo5	17	RNA transport			1	1.054	1.044	0.99	1.014	0.958			128	161.5	123.6	122.4	116	118.9	112.3	117.2	Not Found	Not Found	High	High	High	High
FALSE	High	Master Protein	Q9Z1N5	Spliceosome RNA helicase Ddx39b OS=Mus musculus OX=10090 GN=Ddx39b PE=1 SV=1	0	FALSE	126.239	58	21	57	12	428	49	5.67	159.56	21				Pf00270, Pf00271, Pf14617	53817	ENSMUSG00000019432.15	Ddx39b	17	mRNA surveillance pathway; Spliceosome; Influenza A; RNA transport	mRNA processing	mRNA 3'-end processing; Cleavage of Growing Transcript in the Termination Region ; Transport of Mature mRNA derived from an Intron-Containing Transcript	14	0.984	0.93	0.973	0.942	0.974		368.5	98.5	28.8	85.5	80.8	84.6	81.9	84.6	86.9	Not Found	High	High	High	High	High
FALSE	High	Master Protein	P04264	SWISS-PROT:P04264 Tax_Id=9606 Gene_Symbol=KRT1 Keratin, type II cytoskeletal 1	0	TRUE	125.858	41	29	40	24	644	66	8.12	133.2	29				Pf00038, Pf01496, Pf01576, Pf05103, Pf05957, Pf12128, Pf13166, Pf13514	3848		KRT1	12		Corticotropin-releasing hormone signaling pathway		1	1.699	1.658	0.833	0.934	1.078			199.9		188.8	184.2	92.5	103.8	119.8	111.1	Not Found	Not Found	High	Not Found	High	High
FALSE	High	Master Protein	Q8CGY8	UDP-N-acetylglucosamine--peptide N-acetylglucosaminyltransferase 110 kDa subunit OS=Mus musculus OX=10090 GN=Ogt PE=1 SV=2	0	FALSE	125.856	35	30	35	30	1046	116.9	6.7	111.61	30				Pf00515, Pf04184, Pf07719, Pf13176, Pf13181, Pf13374, Pf13414, Pf13424, Pf13428, Pf13429, Pf13431, Pf13432, Pf13844, Pf14559	108155	ENSMUSG00000034160.13	Ogt	X	Insulin resistance; Other types of O-glycan biosynthesis	PluriNetWork	HATs acetylate histones; UCH proteinases	10	1.177	1.152	1.14	1.049	1.01			117.9	170.6	128.3	125.6	124.2	114.3	110.1	109	Not Found	Not Found	High	High	High	High
FALSE	High	Master Protein	Q8BMA6	Signal recognition particle subunit SRP68 OS=Mus musculus OX=10090 GN=Srp68 PE=1 SV=2	0	FALSE	125.763	47	28	35	28	625	70.5	8.57	104.8	28					217337	ENSMUSG00000020780.15	Srp68	11	Protein export	mRNA processing	Translation; SRP-dependent cotranslational protein targeting to membrane	5	0.956	0.962	0.925	0.963	0.878			137.1	79.4	131.7	132.6	127.5	132.8	121	137.9	Not Found	Not Found	High	High	High	High
FALSE	High	Master Protein	P28658	Ataxin-10 OS=Mus musculus OX=10090 GN=Atxn10 PE=1 SV=2	0	FALSE	125.688	58	23	37	23	475	53.7	5.25	119.3	23				Pf09759	54138	ENSMUSG00000016541.9	Atxn10	15				0	1.135	1.082	1.049	1.072	1.005			140.9	85	138.5	132.1	128	130.9	122.6	122	Not Found	Not Found	High	High	High	High
FALSE	High	Master Protein	Q9JHR7	Insulin-degrading enzyme OS=Mus musculus OX=10090 GN=Ide PE=1 SV=1	0	FALSE	125.579	32	32	40	32	1019	117.7	6.54	130.19	32				Pf00675, Pf05193	15925		Ide	19				0	1.137	1.078	1.026	1.013	0.987			144.3	111.4	135.7	128.5	122.4	120.9	117.7	119.3	Not Found	Not Found	High	High	High	High
FALSE	High	Master Protein	Q9Z1F9	SUMO-activating enzyme subunit 2 OS=Mus musculus OX=10090 GN=Uba2 PE=1 SV=1	0	FALSE	125.461	47	29	47	29	638	70.5	5.24	126.22	29				Pf00899, Pf02134, Pf10585, Pf14732	50995	ENSMUSG00000052997.15	Uba2	7	Ubiquitin mediated proteolysis		SUMO is transferred from E1 to E2 (UBE2I, UBC9); SUMO is conjugated to E1 (UBA2:SAE1)	7	1.1	1.157	1.098	1.099	0.978			151	109	126.5	133.2	126.3	126.4	112.5	115	Not Found	Not Found	High	High	High	High
FALSE	High	Master Protein	Q921N6	Probable ATP-dependent RNA helicase DDX27 OS=Mus musculus OX=10090 GN=Ddx27 PE=1 SV=3	0	FALSE	125.41	41	28	35	28	760	85.9	9.25	113.15	28				Pf00270, Pf00271, Pf06862	228889	ENSMUSG00000017999.16	Ddx27	2				0	0.973	0.911	0.954	0.906	1.066			114.5	114	129.2	120.9	126.7	120.3	141.6	132.8	Not Found	Not Found	High	High	High	High
FALSE	High	Master Protein	P56960	Exosome component 10 OS=Mus musculus OX=10090 GN=Exosc10 PE=1 SV=2	0	FALSE	125.224	40	29	31	29	887	100.9	8.29	102.53	29				Pf00570, Pf01612, Pf08066	50912	ENSMUSG00000017264.16	Exosc10	4	RNA degradation		Major pathway of rRNA processing in the nucleolus and cytosol	5	0.911	0.988	0.983	1.007	0.986			75.7	182.7	115	124.7	124	127.1	124.5	126.2	Not Found	Not Found	High	High	High	High
FALSE	High	Master Protein	O35074	Prostacyclin synthase OS=Mus musculus OX=10090 GN=Ptgis PE=1 SV=1	0	FALSE	125.161	60	24	35	24	501	57	6.73	108.54	24				Pf00067	19223	ENSMUSG00000017969.13	Ptgis	2	Metabolic pathways; Arachidonic acid metabolism	Selenium Micronutrient Network; Folic Acid Network; Eicosanoid Synthesis; Prostaglandin Synthesis and Regulation; Adipogenesis genes	Eicosanoids; Nicotinamide salvaging; Synthesis of Prostaglandins (PG) and Thromboxanes (TX)	20	0.81	0.847	0.889	0.982	1.049		735.5	14.5	76.5	25.2	26.4	27.7	30.6	32.6	31.1	Not Found	High	High	High	High	High
FALSE	High	Master Protein	Q6A028	Switch-associated protein 70 OS=Mus musculus OX=10090 GN=Swap70 PE=1 SV=2	0	FALSE	125.13	51	29	35	29	585	69	6.05	122.5	29				Pf00169, Pf01576, Pf05701, Pf09731, Pf15346, Pf15413	20947	ENSMUSG00000031015.8	Swap70	7				0	0.993	0.958	0.924	0.965	0.941			142.2	120	126.7	122.3	117.9	123.2	120.1	127.6	Not Found	Not Found	High	High	High	High
FALSE	High	Master Protein	O70589	Peripheral plasma membrane protein CASK OS=Mus musculus OX=10090 GN=Cask PE=1 SV=2	0	FALSE	125.036	35	24	29	24	926	105	6.43	103.67	24				Pf00018, Pf00069, Pf00595, Pf00625, Pf02828, Pf07653, Pf07714, Pf13180, Pf14604	12361		Cask	X	Tight junction	Splicing factor NOVA regulated synaptic proteins	Dopamine Neurotransmitter Release Cycle; Neurexins and neuroligins	8	0.926	0.921	0.93	0.958	0.992			52.8	230.2	116	115.3	116.4	120	124.2	125.2	Not Found	Not Found	High	High	High	High
FALSE	High	Master Protein	Q8CDG3	Deubiquitinating protein VCIP135 OS=Mus musculus OX=10090 GN=Vcpip1 PE=1 SV=1	0	FALSE	124.84	27	26	32	26	1220	134.4	7.17	99.88	26				Pf02338	70675		Vcpip1	1				0	1.038	1.025	0.992	1.013	0.975			90.4	228.7	117	115.5	111.7	114.2	109.8	112.7	High	Not Found	High	High	High	High
FALSE	High	Master Protein	Q9D6Z1	Nucleolar protein 56 OS=Mus musculus OX=10090 GN=Nop56 PE=1 SV=2	0	FALSE	124.682	64	27	37	27	580	64.4	9.14	122.6	27				Pf01798, Pf08060, Pf08156	67134	ENSMUSG00000027405.16	Nop56	2	Ribosome biogenesis in eukaryotes		Major pathway of rRNA processing in the nucleolus and cytosol	5	0.911	0.88	0.934	0.928	0.965			117.7	125.1	122.8	118.6	125.9	125	130	134.8	Not Found	Not Found	High	High	High	High
FALSE	High	Master Protein	P25976	Nucleolar transcription factor 1 OS=Mus musculus OX=10090 GN=Ubtf PE=1 SV=1	0	FALSE	124.618	37	29	37	29	765	89.5	5.76	127.03	29				Pf00505, Pf09011, Pf14887	21429		Ubtf	11				0	0.891	0.926	0.905	0.973	0.999			138.2	85.7	121.5	126.2	123.3	132.6	136.2	136.3	Not Found	Not Found	High	High	High	High
FALSE	High	Master Protein	Q99KW3	TRIO and F-actin-binding protein OS=Mus musculus OX=10090 GN=Triobp PE=1 SV=3	0	FALSE	124.455	15	27	32	26	2014	223.2	8.06	114.19	27				Pf00169, Pf03999, Pf04156, Pf04514, Pf05557, Pf06160, Pf11559	110253	ENSMUSG00000033088.18	Triobp	15				0	1.066	1.053	1.02	1.01	1.023			89.4	202.1	122.4	120.9	117.1	115.9	117.5	114.8	Not Found	Not Found	High	High	High	High
FALSE	High	Master Protein	P83741	Serine/threonine-protein kinase WNK1 OS=Mus musculus OX=10090 GN=Wnk1 PE=1 SV=2	0	FALSE	124.439	15	34	37	34	2377	250.8	6.43	109.77	34				Pf00069, Pf07714, Pf09770, Pf12202	232341	ENSMUSG00000045962.16	Wnk1	6		EGFR1 Signaling Pathway	Stimuli-sensing channels	4	1.049	1.066	1.021	1.055	0.945			106.9	135	129.7	131.7	126.1	130.3	116.8	123.6	Not Found	Not Found	High	High	High	High
FALSE	High	Master Protein	Q6ZPJ3	(E3-independent) E2 ubiquitin-conjugating enzyme UBE2O OS=Mus musculus OX=10090 GN=Ube2o PE=1 SV=3	0	FALSE	124.435	26	26	28	26	1288	140.7	5.06	102.85	26				Pf00179	217342	ENSMUSG00000020802.8	Ube2o	11	Ubiquitin mediated proteolysis			1	1.086	1.025	1.02	1.003	0.952			105.6	184.6	126.7	119.6	119	117	111	116.6	Not Found	Not Found	High	High	High	High
FALSE	High	Master Protein	P60335	Poly(rC)-binding protein 1 OS=Mus musculus OX=10090 GN=Pcbp1 PE=1 SV=1	0	FALSE	124.266	75	19	59	13	356	37.5	7.09	187.32	19				Pf00013, Pf13014	23983	ENSMUSG00000051695.6	Pcbp1	6	Spliceosome	mRNA processing	mRNA Splicing - Major Pathway	6	1.148	1.168	1.124	1.113	1			102.7	218.1	119	121.1	116.5	115.4	103.6	103.7	Not Found	Not Found	High	High	High	High
FALSE	High	Master Protein	Q9WU42	Nuclear receptor corepressor 2 OS=Mus musculus OX=10090 GN=Ncor2 PE=1 SV=3	0	FALSE	124.266	15	34	35	31	2472	269.6	7.44	95.42	34				Pf00249, Pf13921	20602	ENSMUSG00000029478.16	Ncor2	5	Epstein-Barr virus infection; Notch signaling pathway	Delta-Notch Signaling Pathway; Notch Signaling Pathway; Adipogenesis genes	Downregulation of SMAD2/3:SMAD4 transcriptional activity; Mus musculus biological processes; Regulation of lipid metabolism by Peroxisome proliferator-activated receptor alpha (PPARalpha); Transcriptional Regulation of Adipocyte Differentiation in 3T3-L1 Pre-adipocytes	18	0.933	0.952	0.975	1	0.997			68	249.8	108.7	110.9	113.5	116.5	116.1	116.5	Not Found	Not Found	High	High	High	High
FALSE	High	Master Protein	O08539	Myc box-dependent-interacting protein 1 OS=Mus musculus OX=10090 GN=Bin1 PE=1 SV=1	0	FALSE	124.261	43	22	36	22	588	64.4	5.03	128.56	22				Pf00018, Pf03114, Pf07653, Pf14604	30948	ENSMUSG00000024381.15	Bin1	18	Endocytosis; Fc gamma R-mediated phagocytosis		Clathrin-mediated endocytosis	5	1.072	1.024	1.054	1.02	0.994		380.1	77.5	51.1	85.5	81.6	84	81.3	79.2	79.7	Not Found	High	High	High	High	High
FALSE	High	Master Protein	Q8CFI7	DNA-directed RNA polymerase II subunit RPB2 OS=Mus musculus OX=10090 GN=Polr2b PE=1 SV=2	0	FALSE	124.253	33	32	36	32	1174	133.8	6.87	109.62	32				Pf00562, Pf04560, Pf04561, Pf04563, Pf04565, Pf04566, Pf04567	231329	ENSMUSG00000029250.5	Polr2b	5	RNA polymerase; Epstein-Barr virus infection; Metabolic pathways; Purine metabolism; Huntington's disease; Pyrimidine metabolism	Estrogen signaling; Purine metabolism; Eukaryotic Transcription Initiation	mRNA Capping; RNA Polymerase II Transcription Initiation; Transcriptional regulation by small RNAs; RNA Polymerase II Pre-transcription Events; Formation of RNA Pol II elongation complex ; mRNA Splicing - Major Pathway; Formation of TC-NER Pre-Incision Complex; RNA Pol II CTD phosphorylation and interaction with CE; FGFR2 alternative splicing; mRNA Splicing - Minor Pathway; Dual incision in TC-NE…	43	1.004	1.049	1.02	1.05	1.032			97.6	227.8	110.1	114.9	111.8	115	113.1	109.6	Not Found	Not Found	High	High	High	High
FALSE	High	Master Protein	P17751	Triosephosphate isomerase OS=Mus musculus OX=10090 GN=Tpi1 PE=1 SV=4	0	FALSE	124.215	70	15	77	15	299	32.2	5.74	284.46	15				Pf00121	21991	ENSMUSG00000023456.14	Tpi1	6	Metabolic pathways; Biosynthesis of amino acids; Glycolysis / Gluconeogenesis; Inositol phosphate metabolism; Carbon metabolism; Fructose and mannose metabolism	Fatty Acid Beta Oxidation; Glycolysis and Gluconeogenesis	Gluconeogenesis; Glycolysis	13	1.424	1.434	1.357	1.305	1.052			144.2	133.3	135.9	136.8	129.4	124.5	100.4	95.4	Not Found	Not Found	High	High	High	High
FALSE	High	Master Protein	Q80Y81	Zinc phosphodiesterase ELAC protein 2 OS=Mus musculus OX=10090 GN=Elac2 PE=1 SV=1	0	FALSE	124.184	39	27	29	27	831	92.7	7.34	104.27	27				Pf00753, Pf12706, Pf13691	68626	ENSMUSG00000020549.14	Elac2	11	RNA transport			1	1.112	1.118	1.093	1.088	1.012			98.3	207.8	120.2	120.8	118.1	117.5	109.3	108	Not Found	Not Found	High	High	High	High
FALSE	High	Master Protein	Q9DCD0	6-phosphogluconate dehydrogenase, decarboxylating OS=Mus musculus OX=10090 GN=Pgd PE=1 SV=3	0	FALSE	123.824	50	19	49	19	483	53.2	7.23	161.1	19				Pf00393, Pf03446	110208	ENSMUSG00000028961.15	Pgd	4	Glutathione metabolism; Metabolic pathways; Pentose phosphate pathway; Carbon metabolism	Pentose Phosphate Pathway	Pentose phosphate pathway (hexose monophosphate shunt)	8	1.403	1.293	1.284	1.189	1.049			157.9	124.6	139.5	128.5	127.7	118.1	104.3	99.4	Not Found	Not Found	High	High	High	High
FALSE	High	Master Protein	Q9JJ28	Protein flightless-1 homolog OS=Mus musculus OX=10090 GN=Flii PE=1 SV=1	0	FALSE	123.818	29	32	35	32	1271	144.7	6.06	106.35	32				Pf00626, Pf12799, Pf13855	14248	ENSMUSG00000002812.4	Flii	11				0	0.854	0.889	0.871	0.947	0.927			131.3	137.7	113.8	118.4	116	126.1	123.4	133.2	Not Found	Not Found	High	High	High	High
FALSE	High	Master Protein	Q8CCJ3	E3 UFM1-protein ligase 1 OS=Mus musculus OX=10090 GN=Ufl1 PE=1 SV=2	0	FALSE	123.736	38	27	33	26	793	89.5	6.67	103.79	27				Pf09743	67490	ENSMUSG00000040359.14	Ufl1	4				0	0.945	0.95	0.975	0.972	0.938			82.6	215.4	114.7	115.4	118.4	118	113.9	121.4	Not Found	Not Found	High	High	High	High
FALSE	High	Master Protein	Q8CH18	Cell division cycle and apoptosis regulator protein 1 OS=Mus musculus OX=10090 GN=Ccar1 PE=1 SV=1	0	FALSE	123.448	28	28	41	28	1146	132	5.76	127.65	28				Pf02037, Pf14443, Pf14444	67500	ENSMUSG00000020074.7	Ccar1	10			mRNA Splicing - Major Pathway	4	1.055	1.078	1.055	1.034	1.023			134.2	101.2	129.2	132	129.2	126.6	125.2	122.5	Not Found	Not Found	High	High	High	High
FALSE	High	Master Protein	Q8VDM6	Heterogeneous nuclear ribonucleoprotein U-like protein 1 OS=Mus musculus OX=10090 GN=Hnrnpul1 PE=1 SV=1	0	FALSE	123.307	32	27	36	27	859	95.9	6.58	135.42	27				Pf00622, Pf02037, Pf13671	232989	ENSMUSG00000040725.13	Hnrnpul1	7	Influenza A		mRNA Splicing - Major Pathway	5	1.036	1.063	1.077	1.049	1.025			139.2	44.7	135.3	138.8	140.7	137	133.8	130.6	Not Found	Not Found	High	High	High	High
FALSE	High	Master Protein	Q9DBG5	Perilipin-3 OS=Mus musculus OX=10090 GN=Plin3 PE=1 SV=1	0	FALSE	122.95	75	24	36	24	437	47.2	5.62	122.29	24				Pf03036	66905	ENSMUSG00000024197.9	Plin3	17			Retrograde transport at the Trans-Golgi-Network	4	1.151	1.111	1.066	1.078	0.987		639	61.1	14.9	51.3	49.5	47.5	48.1	44	44.6	Not Found	High	High	High	High	High
FALSE	High	Master Protein	Q8BLN5	Lanosterol synthase OS=Mus musculus OX=10090 GN=Lss PE=1 SV=2	0	FALSE	122.728	40	24	28	24	733	83.1	6.4	102.64	24				Pf00432, Pf13243, Pf13249	16987	ENSMUSG00000033105.12	Lss	10	Steroid biosynthesis; Metabolic pathways	Cholesterol Biosynthesis	Cholesterol biosynthesis	7	0.927	0.89	0.925	0.937	1.022			123.9	210.6	108.2	103.9	108	109.3	119.3	116.7	Not Found	Not Found	High	High	High	High
FALSE	High	Master Protein	Q6DFW4	Nucleolar protein 58 OS=Mus musculus OX=10090 GN=Nop58 PE=1 SV=1	0	FALSE	122.583	50	20	37	20	536	60.3	8.34	121.12	20				Pf01798, Pf08060, Pf08156	55989	ENSMUSG00000026020.9	Nop58	1	Ribosome biogenesis in eukaryotes		Major pathway of rRNA processing in the nucleolus and cytosol; SUMOylation of RNA binding proteins	10	0.821	0.866	0.828	0.883	0.91			138.8	84.2	120.2	126.8	121.2	129.3	133.2	146.4	Not Found	Not Found	High	High	High	High
FALSE	High	Master Protein	Q60974	Nuclear receptor corepressor 1 OS=Mus musculus OX=10090 GN=Ncor1 PE=1 SV=1	0	FALSE	121.955	15	32	34	29	2453	270.5	6.93	89.49	32				Pf00249, Pf13921	20185		Ncor1	11		Estrogen signaling; Delta-Notch Signaling Pathway; Ovarian Infertility Genes; Adipogenesis genes	Circadian Clock; Nr1d1 (Rev-erba) represses gene expression; Mus musculus biological processes; Bmal1:Clock,Npas2 activates circadian gene expression; Transcriptional Regulation of Adipocyte Differentiation in 3T3-L1 Pre-adipocytes; Rora activates gene expression	10	1.039	1.064	1.051	1.04	1.003			117.8	134.6	125.3	128.4	126.8	125.5	121	120.6	Not Found	Not Found	High	High	High	High
FALSE	High	Master Protein	Q99JF8	PC4 and SFRS1-interacting protein OS=Mus musculus OX=10090 GN=Psip1 PE=1 SV=1	0	FALSE	121.892	51	25	34	24	528	59.7	9.13	115.86	25				Pf00855, Pf11467	101739	ENSMUSG00000028484.16	Psip1	4				0	1.11	1.158	1.142	1.109	1.153			146.3	56.7	132.6	138.3	136.4	132.5	137.8	119.5	Not Found	Not Found	High	High	High	High
FALSE	High	Master Protein	Q8CC88	von Willebrand factor A domain-containing protein 8 OS=Mus musculus OX=10090 GN=Vwa8 PE=1 SV=2	0	FALSE	121.758	21	33	36	33	1905	213.3	6.6	102.03	33				Pf00092, Pf07728, Pf13191, Pf13519, Pf13521	219189	ENSMUSG00000058997.7	Vwa8	14				0	0.926	0.984	0.978	1.001	1.014			17.9	417	88.7	94.2	93.7	95.8	97.1	95.7	Not Found	Not Found	High	High	High	High
FALSE	High	Master Protein	Q5H8C4	Vacuolar protein sorting-associated protein 13A OS=Mus musculus OX=10090 GN=Vps13a PE=1 SV=1	0	FALSE	121.755	12	33	34	33	3166	359.2	6.19	97.32	33				Pf06650, Pf12624	271564	ENSMUSG00000046230.9	Vps13a	19				0	1.032	1.117	1.089	1.107	1.027			36.8	467.2	80.3	86.9	84.8	86.2	79.9	77.8	Not Found	Not Found	High	High	High	High
FALSE	High	Master Protein	Q8BX17	Gem-associated protein 5 OS=Mus musculus OX=10090 GN=Gemin5 PE=1 SV=2	0	FALSE	121.655	23	33	35	33	1502	166.5	6.71	106.76	33				Pf00400	216766	ENSMUSG00000037275.14	Gemin5	11	RNA transport		snRNP Assembly	4	1.027	1.025	1.017	0.979	0.991			127.9	49	140	139.6	138.6	133.4	135.1	136.3	Not Found	Not Found	High	High	High	High
FALSE	High	Master Protein	Q8C1A5	Thimet oligopeptidase OS=Mus musculus OX=10090 GN=Thop1 PE=1 SV=1	0	FALSE	121.608	44	28	37	27	687	78	6.06	124.04	28				Pf01432	50492		Thop1	10	African trypanosomiasis; Renin-angiotensin system			2	1.212	1.225	1.146	1.133	1.012			137.5	147.8	128.8	130.1	121.7	120.4	107.5	106.2	Not Found	Not Found	High	High	High	High
FALSE	High	Master Protein	P47962	60S ribosomal protein L5 OS=Mus musculus OX=10090 GN=Rpl5 PE=1 SV=3	0	FALSE	121.522	41	14	61	14	297	34.4	9.77	182.73	14				Pf00861, Pf14204	100503670	ENSMUSG00000058558.12	Rpl5	5	Ribosome		L13a-mediated translational silencing of Ceruloplasmin expression; Nonsense Mediated Decay (NMD) independent of the Exon Junction Complex (EJC); Nonsense Mediated Decay (NMD) enhanced by the Exon Junction Complex (EJC); GTP hydrolysis and joining of the 60S ribosomal subunit; Formation of a pool of free 40S subunits; Major pathway of rRNA processing in the nucleolus and cytosol; SRP-dependent cot…	16	0.994	0.992	1.051	1	0.996			123.6	108.4	126.5	126.3	133.8	127.3	126.8	127.3	Not Found	Not Found	High	High	High	High
FALSE	High	Master Protein	Q9R1P4	Proteasome subunit alpha type-1 OS=Mus musculus OX=10090 GN=Psma1 PE=1 SV=1	0	FALSE	121.188	75	19	42	19	263	29.5	6.46	145.75	19				Pf00227, Pf10584	26440	ENSMUSG00000030751.18	Psma1	7	Proteasome	Proteasome Degradation	The role of GTSE1 in G2/M progression after G2 checkpoint; CDT1 association with the CDC6:ORC:origin complex; Ubiquitin Mediated Degradation of Phosphorylated Cdc25A; RUNX1 regulates transcription of genes involved in differentiation of HSCs; Degradation of beta-catenin by the destruction complex; Autodegradation of the E3 ubiquitin ligase COP1; UCH proteinases; MAPK6/MAPK4 signaling; SCF-beta-Tr…	127	1.143	1.089	1.081	1.016	1.026			154.6	109.3	132.4	126.1	125.3	117.7	118.8	115.8	Not Found	Not Found	High	High	High	High
FALSE	High	Master Protein	Q80WJ7	Protein LYRIC OS=Mus musculus OX=10090 GN=Mtdh PE=1 SV=1	0	FALSE	120.991	53	26	33	26	579	63.8	9.33	109.34	26					67154	ENSMUSG00000022255.15	Mtdh	15				0	0.806	0.876	0.886	0.984	1.035	443.8		53.3	54.4	64.7	70.3	71.1	79	83	80.3	High	Not Found	High	High	High	High
FALSE	High	Master Protein	Q80U72	Protein scribble homolog OS=Mus musculus OX=10090 GN=Scrib PE=1 SV=2	0	FALSE	120.86	21	27	29	26	1612	174	5.12	88.12	27				Pf00595, Pf12799, Pf13180, Pf13855, Pf14580	105782	ENSMUSG00000022568.16	Scrib	15	Hippo signaling pathway; Viral carcinogenesis			2	0.971	1.011	0.977	1.013	0.976			53.5	319.3	102.4	106.6	103	106.8	102.9	105.5	Not Found	Not Found	High	High	High	High
FALSE	High	Master Protein	Q91YH5	Atlastin-3 OS=Mus musculus OX=10090 GN=Atl3 PE=1 SV=1	0	FALSE	120.816	52	22	36	21	541	60.5	6.1	114.87	22				Pf02263	109168	ENSMUSG00000024759.13	Atl3	19				0	0.92	1.034	1.028	1.097	1.124			119.7	47.1	123.6	138.9	138.1	147.3	150.9	134.3	Not Found	Not Found	High	High	High	High
FALSE	High	Master Protein	Q8CJF7	Protein ELYS OS=Mus musculus OX=10090 GN=Ahctf1 PE=1 SV=1	0	FALSE	120.68	18	31	31	31	2243	247.5	6.55	88.47	31				Pf13934	226747	ENSMUSG00000026491.13	Ahctf1	1			Resolution of Sister Chromatid Cohesion; Amplification of signal from unattached kinetochores via a MAD2 inhibitory signal; Separation of Sister Chromatids; RHO GTPases Activate Formins	16	0.946	1.015	0.989	1	1.027			33.1	324.4	101.6	109.1	106.4	107.4	110.4	107.5	Not Found	Not Found	High	High	High	High
FALSE	High	Master Protein	Q65Z40	Wings apart-like protein homolog OS=Mus musculus OX=10090 GN=Wapl PE=1 SV=2	0	FALSE	120.536	33	30	32	30	1200	134	5.41	97.98	30				Pf07814	218914	ENSMUSG00000041408.16	Wapal; Wapl	14			Establishment of Sister Chromatid Cohesion; Cohesin Loading onto Chromatin; Resolution of Sister Chromatid Cohesion; Separation of Sister Chromatids	12	1.021	1.034	1.039	1.002	1.015			100.6	158.1	123.9	125.4	126	121.5	123.1	121.3	Not Found	Not Found	High	High	High	High
FALSE	High	Master Protein	Q6ZQK5	Arf-GAP with coiled-coil, ANK repeat and PH domain-containing protein 2 OS=Mus musculus OX=10090 GN=Acap2 PE=1 SV=2	0	FALSE	120.464	41	24	28	24	770	87.2	6.68	91.65	24				Pf00023, Pf00169, Pf01412, Pf12796, Pf13637, Pf13857, Pf15413	78618	ENSMUSG00000049076.9	Acap2	16	Endocytosis			1	1.135	1.047	1.031	1.005	0.965			137	152.5	130.4	120.3	118.4	115.5	110.9	114.9	Not Found	Not Found	High	High	High	High
FALSE	High	Master Protein	Q8BFW7	Lipoma-preferred partner homolog OS=Mus musculus OX=10090 GN=Lpp PE=1 SV=1	0	FALSE	120.278	51	20	41	20	613	65.8	7.37	135.65	20				Pf00412, Pf02318	210126	ENSMUSG00000033306.14	Lpp	16				0	1.023	0.995	1.029	1.01	1.012		512.5	54.1	63.2	62.4	60.7	62.8	61.6	61.7	61	Not Found	High	High	High	High	High
FALSE	High	Master Protein	Q5SSW2	Proteasome activator complex subunit 4 OS=Mus musculus OX=10090 GN=Psme4 PE=1 SV=1	0	FALSE	119.988	23	33	35	33	1843	211.1	7.01	86.48	33				Pf11919	103554	ENSMUSG00000040850.17	Psme4	11	Proteasome		The role of GTSE1 in G2/M progression after G2 checkpoint; CDT1 association with the CDC6:ORC:origin complex; Ubiquitin Mediated Degradation of Phosphorylated Cdc25A; RUNX1 regulates transcription of genes involved in differentiation of HSCs; Degradation of beta-catenin by the destruction complex; Autodegradation of the E3 ubiquitin ligase COP1; UCH proteinases; MAPK6/MAPK4 signaling; SCF-beta-Tr…	116	1.034	1.053	1.03	1.04	0.956			68.9	304.5	106	107.9	105.6	106.6	98	102.5	Not Found	Not Found	High	High	High	High
FALSE	High	Master Protein	O54931	A-kinase anchor protein 2 OS=Mus musculus OX=10090 GN=Akap2 PE=1 SV=3	0	FALSE	119.964	30	26	34	26	893	98.5	5.21	115.63	26					11641; 677884	ENSMUSG00000038729.23	Akap2; Gm20459; Palm2Akap2; Pakap	4		G Protein Signaling Pathways		1	0.712	0.751	0.7	0.884	0.853			133.6	78	114.6	120.8	112.6	142.2	137.3	160.9	Not Found	Not Found	High	High	High	High
FALSE	High	Master Protein	P42208	Septin-2 OS=Mus musculus OX=10090 GN=Sept2 PE=1 SV=2	0	FALSE	119.96	65	18	29	17	361	41.5	6.55	109.57	18				Pf00071, Pf00735, Pf01926	18000	ENSMUSG00000026276.18; ENSMUSG00000112508.1	Sept2	1	Bacterial invasion of epithelial cells		Anchoring of the basal body to the plasma membrane	4	1.036	1.016	0.976	0.986	0.918			140.7	138.8	125.8	123.4	118.6	119.8	111.5	121.4	Not Found	Not Found	High	High	High	High
FALSE	High	Master Protein	Q00612	Glucose-6-phosphate 1-dehydrogenase X OS=Mus musculus OX=10090 GN=G6pdx PE=1 SV=3	0	FALSE	119.873	61	29	47	29	515	59.2	6.49	154.09	29				Pf00479, Pf02781	14381	ENSMUSG00000031400.10	G6pdx	X	Glutathione metabolism; Metabolic pathways; Pentose phosphate pathway; Carbon metabolism; Central carbon metabolism in cancer	Glutathione metabolism; Pentose Phosphate Pathway; Glutathione and one carbon metabolism	Pentose phosphate pathway (hexose monophosphate shunt); TP53 Regulates Metabolic Genes	16	1.247	1.203	1.148	1.101	1.065			147.9	102.8	138.1	133.2	127.2	121.9	118	110.8	Not Found	Not Found	High	High	High	High
FALSE	High	Master Protein	Q9QZD9	Eukaryotic translation initiation factor 3 subunit I OS=Mus musculus OX=10090 GN=Eif3i PE=1 SV=1	0	FALSE	119.739	80	18	38	18	325	36.4	5.64	129.92	18				Pf00400	54709	ENSMUSG00000028798.16	Eif3i	4	RNA transport	Translation Factors	Formation of a pool of free 40S subunits; L13a-mediated translational silencing of Ceruloplasmin expression; Ribosomal scanning and start codon recognition; Formation of the ternary complex, and subsequently, the 43S complex; Translation initiation complex formation; GTP hydrolysis and joining of the 60S ribosomal subunit	13	1.037	0.995	1.02	0.994	1.015			148.4	96.6	129.1	123.9	127	123.8	126.5	124.6	Not Found	Not Found	High	High	High	High
FALSE	High	Master Protein	Q9WTM5	RuvB-like 2 OS=Mus musculus OX=10090 GN=Ruvbl2 PE=1 SV=3	0	FALSE	119.738	49	20	32	20	463	51.1	5.64	115.45	20				Pf00004, Pf03796, Pf06068, Pf13481	20174	ENSMUSG00000003868.14	Ruvbl2	7				0	1.087	1.071	1.047	1.03	0.993			168.3	101.2	127.5	125.6	122.8	120.8	116.5	117.3	Not Found	Not Found	High	High	High	High
FALSE	High	Master Protein	Q6P542	ATP-binding cassette sub-family F member 1 OS=Mus musculus OX=10090 GN=Abcf1 PE=1 SV=1	0	FALSE	119.692	38	24	30	24	837	94.9	6.51	109	24				Pf00005, Pf13304	224742	ENSMUSG00000038762.15	Abcf1	17			ABC-family proteins mediated transport	2	0.948	1.035	0.967	1.01	0.972			94.5	134.7	123.2	134.5	125.6	131.2	126.3	130	Not Found	Not Found	High	High	High	High
FALSE	High	Master Protein	Q62351	Transferrin receptor protein 1 OS=Mus musculus OX=10090 GN=Tfrc PE=1 SV=1	0	FALSE	119.656	35	26	32	26	763	85.7	6.57	112.47	26				Pf02225, Pf04253, Pf04389	22042	ENSMUSG00000022797.15	Tfrc	16	Endocytosis; Phagosome; HIF-1 signaling pathway; Hematopoietic cell lineage		Golgi Associated Vesicle Biogenesis; Cargo recognition for clathrin-mediated endocytosis; Transferrin endocytosis and recycling	14	0.997	0.978	0.963	0.962	1.01			108.7	119.2	130.2	127.8	125.8	125.7	131.9	130.7	Not Found	Not Found	High	High	High	High
FALSE	High	Master Protein	Q6P549	Phosphatidylinositol 3,4,5-trisphosphate 5-phosphatase 2 OS=Mus musculus OX=10090 GN=Inppl1 PE=1 SV=1	0	FALSE	119.519	31	29	32	28	1257	138.9	6.54	90.89	29				Pf00017, Pf00536, Pf03372, Pf07647	16332	ENSMUSG00000032737.13	Inppl1	7	Insulin signaling pathway; B cell receptor signaling pathway; Fc gamma R-mediated phagocytosis; Inositol phosphate metabolism; Phosphatidylinositol signaling system	IL-6 signaling Pathway; EGFR1 Signaling Pathway; Insulin Signaling	Synthesis of PIPs at the plasma membrane; Interleukin receptor SHC signaling; Synthesis of IP3 and IP4 in the cytosol	21	1.069	1.019	1.017	1.004	0.96			112.2	228.7	116.1	110.7	110.5	109.1	104.2	108.6	Not Found	Not Found	High	High	High	High
FALSE	High	Master Protein	Q9R0I7	YLP motif-containing protein 1 OS=Mus musculus OX=10090 GN=Ylpm1 PE=2 SV=2	0	FALSE	119.493	22	25	27	25	1386	155	6.65	96.31	25				Pf13207, Pf13671	56531	ENSMUSG00000021244.15	Ylpm1	12				0	0.97	0.98	0.984	0.967	1.008			97.9	172.2	119.8	121.1	121.6	119.4	124.5	123.5	Not Found	Not Found	High	High	High	High
FALSE	High	Master Protein	Q61207	Prosaposin OS=Mus musculus OX=10090 GN=Psap PE=1 SV=2	0	FALSE	119.358	45	22	69	22	557	61.4	5.19	225.14	22				Pf02199, Pf03489, Pf05184	19156	ENSMUSG00000004207.14	Psap	10	Lysosome		Peptide ligand-binding receptors; Neutrophil degranulation; Platelet degranulation ; Glycosphingolipid metabolism	17	0.869	0.786	0.827	0.84	0.935			139.7	113.8	123.5	111.5	117.5	119.2	132.8	142	Not Found	High	High	High	High	High
FALSE	High	Master Protein	Q9CZW5	Mitochondrial import receptor subunit TOM70 OS=Mus musculus OX=10090 GN=Tomm70 PE=1 SV=2	0	FALSE	119.264	45	23	30	23	611	67.5	7.53	106.86	23				Pf00515, Pf07719, Pf13414	28185	ENSMUSG00000022752.8	Tomm70a	16			Pink/Parkin Mediated Mitophagy	2	0.957	1.106	1.079	1.103	1.147		257.9	95.1	72.6	86	99.4	97	99.1	103.1	89.9	Not Found	High	High	High	High	High
FALSE	High	Master Protein	P35550	rRNA 2'-O-methyltransferase fibrillarin OS=Mus musculus OX=10090 GN=Fbl PE=1 SV=2	0	FALSE	119.204	51	16	40	16	327	34.3	10.24	152.52	16				Pf01135, Pf01269, Pf13847	14113; 102643269	ENSMUSG00000046865.7	LOC100044829; Fbl; LOC102643269	7; 3	Ribosome biogenesis in eukaryotes	TNF-alpha NF-kB Signaling Pathway; mRNA processing	Major pathway of rRNA processing in the nucleolus and cytosol	7	0.965	1.002	0.981	0.972	1.023	288.4		95.9	96.4	84.3	87.6	85.7	85	89.4	87.4	High	Not Found	High	High	High	High
FALSE	High	Master Protein	P14206	40S ribosomal protein SA OS=Mus musculus OX=10090 GN=Rpsa PE=1 SV=4	0	FALSE	119.186	57	17	57	17	295	32.8	4.87	202.57	17				Pf00318	16785; 100045332; 102642689	ENSMUSG00000032518.6	Rpsa; LOC100045332; LOC100505031; LOC102642689	9; 19	Ribosome	Cytoplasmic Ribosomal Proteins; Alpha6-Beta4 Integrin Signaling Pathway	L13a-mediated translational silencing of Ceruloplasmin expression; Nonsense Mediated Decay (NMD) independent of the Exon Junction Complex (EJC); Nonsense Mediated Decay (NMD) enhanced by the Exon Junction Complex (EJC); Ribosomal scanning and start codon recognition; GTP hydrolysis and joining of the 60S ribosomal subunit; Formation of a pool of free 40S subunits; SRP-dependent cotranslational pr…	19	1.11	1.02	1.1	1.01	1.027			137	179.7	121	111.2	119.9	110.2	112	109	High	Not Found	High	High	High	High
FALSE	High	Master Protein	Q8R5H1	Ubiquitin carboxyl-terminal hydrolase 15 OS=Mus musculus OX=10090 GN=Usp15 PE=1 SV=1	0	FALSE	118.932	36	29	36	28	981	112.3	5.17	107.73	29				Pf00443, Pf06337, Pf13423, Pf14533, Pf14836	14479	ENSMUSG00000020124.10	Usp15	10			Ub-specific processing proteases	4	1.097	1.089	1.039	1.032	0.961			81.8	141.7	137	136.1	129.7	128.9	119.9	124.9	Not Found	Not Found	High	High	High	High
FALSE	High	Master Protein	Q9D0F9	Phosphoglucomutase-1 OS=Mus musculus OX=10090 GN=Pgm1 PE=1 SV=4	0	FALSE	118.882	54	26	39	26	562	61.4	6.57	120.29	26				Pf00408, Pf02878, Pf02879, Pf02880	72157	ENSMUSG00000025791.18	Pgm2	4	Metabolic pathways; Amino sugar and nucleotide sugar metabolism; Purine metabolism; Starch and sucrose metabolism; Glycolysis / Gluconeogenesis; Pentose phosphate pathway; Galactose metabolism	Glucuronidation; Purine metabolism; Glycogen Metabolism	Galactose catabolism; Glycogen breakdown (glycogenolysis); Neutrophil degranulation; Glycogen synthesis	19	1.298	1.266	1.194	1.188	1.018			160.1	88.6	140	136.6	128.8	128.2	109.8	107.9	Not Found	Not Found	High	High	High	High
FALSE	High	Master Protein	Q80YV3	Transformation/transcription domain-associated protein OS=Mus musculus OX=10090 GN=Trrap PE=1 SV=2	0	FALSE	118.746	15	33	34	33	2565	291.4	8.48	92.39	33				Pf00454, Pf02259, Pf02260	100683		Trrap	5				0	0.942	0.982	0.967	0.955	0.916			75.1	288.2	104.1	108.5	106.8	105.5	101.2	110.5	Not Found	Not Found	High	High	High	High
FALSE	High	Master Protein	P26638	Serine--tRNA ligase, cytoplasmic OS=Mus musculus OX=10090 GN=Sars PE=1 SV=3	0	FALSE	118.685	57	25	41	25	512	58.4	6.3	114.18	25				Pf00587, Pf02403	20226	ENSMUSG00000068739.13	Sars	3	Aminoacyl-tRNA biosynthesis	Selenium metabolism/Selenoproteins		2	1.115	1.071	1.06	1.058	1.003			97.6	229.5	119	114.3	113.1	112.9	107	106.7	Not Found	Not Found	High	High	High	High
FALSE	High	Master Protein	P07742	Ribonucleoside-diphosphate reductase large subunit OS=Mus musculus OX=10090 GN=Rrm1 PE=1 SV=2	0	FALSE	118.612	40	26	35	26	792	90.2	6.7	116.82	26				Pf00317, Pf02867, Pf03477	20133	ENSMUSG00000030978.10	Rrm1	7	Glutathione metabolism; Metabolic pathways; Purine metabolism; Pyrimidine metabolism	Purine metabolism; Nucleotide Metabolism	Interconversion of nucleotide di- and triphosphates	9	1.514	1.519	1.406	1.328	1.099			177.3	65.3	145.8	146.3	135.4	127.9	105.8	96.3	Not Found	Not Found	High	High	High	High
FALSE	High	Master Protein	O09012	Peroxisomal targeting signal 1 receptor OS=Mus musculus OX=10090 GN=Pex5 PE=1 SV=2	0	FALSE	118.503	52	22	28	22	639	70.7	4.55	91.03	22				Pf00515, Pf13414, Pf13424, Pf13432	19305	ENSMUSG00000005069.12	Pex5	6	Peroxisome		E3 ubiquitin ligases ubiquitinate target proteins	5	0.888	0.886	0.833	0.898	0.906			55.8	217.5	119.3	119	111.9	120.5	121.6	134.3	Not Found	Not Found	High	High	High	High
FALSE	High	Master Protein	Q9D0K2	Succinyl-CoA:3-ketoacid coenzyme A transferase 1, mitochondrial OS=Mus musculus OX=10090 GN=Oxct1 PE=1 SV=1	0	FALSE	118.487	52	18	39	18	520	56	8.53	103.11	18				Pf01144	67041	ENSMUSG00000022186.14	Oxct1	15	Valine, leucine and isoleucine degradation; Butanoate metabolism; Synthesis and degradation of ketone bodies	Synthesis and Degradation of Ketone Bodies	Utilization of Ketone Bodies	8	0.993	1.027	1.047	1.031	1.145			130.1	130.3	117.7	121.7	124.1	122.1	135.6	118.5	Not Found	Not Found	High	High	High	High
FALSE	High	Master Protein	Q8C8R3	Ankyrin-2 OS=Mus musculus OX=10090 GN=Ank2 PE=1 SV=2	0	FALSE	118.467	10	30	35	23	3898	426	5.17	100.26	30				Pf00023, Pf00531, Pf00791, Pf03326, Pf12796, Pf13606, Pf13637, Pf13857	109676		Ank2	3			COPI-mediated anterograde transport; Interaction between L1 and Ankyrins	12	1.061	1.072	1.024	1.045	0.935			41.9	264	120	121.2	115.9	118.2	105.7	113.1	Not Found	Not Found	High	High	High	High
FALSE	High	Master Protein	P62814	V-type proton ATPase subunit B, brain isoform OS=Mus musculus OX=10090 GN=Atp6v1b2 PE=1 SV=1	0	FALSE	118.348	69	23	37	23	511	56.5	5.81	101.42	23				Pf00006, Pf00306, Pf02874	11966	ENSMUSG00000006273.14	Atp6v1b2	8	mTOR signaling pathway; Rheumatoid arthritis; Metabolic pathways; Phagosome; Oxidative phosphorylation; Synaptic vesicle cycle; Collecting duct acid secretion		Ion channel transport; ROS, RNS production in phagocytes; Transferrin endocytosis and recycling; Insulin receptor recycling	18	1.013	0.945	0.982	0.926	1.017			142.8	169.9	118.4	110.4	114.7	108.2	118.8	116.8	Not Found	Not Found	High	High	High	High
FALSE	High	Master Protein	Q8CGB3	Uveal autoantigen with coiled-coil domains and ankyrin repeats OS=Mus musculus OX=10090 GN=Uaca PE=1 SV=2	0	FALSE	118.301	23	31	33	31	1411	160.7	7.2	104.8	31				Pf00023, Pf01496, Pf01540, Pf01576, Pf05557, Pf05622, Pf06785, Pf07888, Pf09726, Pf10186, Pf12128, Pf12796, Pf13166, Pf13514, Pf13606, Pf13637, Pf13857	72565		Uaca	9				0	0.952	0.921	0.967	0.948	1.046			98.7	252.6	105.9	102.4	107.5	105.4	116.3	111.2	Not Found	Not Found	High	High	High	High
FALSE	High	Master Protein	Q8CIB5	Fermitin family homolog 2 OS=Mus musculus OX=10090 GN=Fermt2 PE=1 SV=1	0	FALSE	118.178	43	24	33	24	680	77.8	6.7	100.39	24				Pf00169, Pf00373	218952	ENSMUSG00000037712.15	Fermt2	14			Cell-extracellular matrix interactions	3	0.948	0.922	0.91	1.001	0.906			133.5	66.7	133.4	129.7	128	140.8	127.4	140.6	Not Found	Not Found	High	High	High	High
FALSE	High	Master Protein	Q99LC5	Electron transfer flavoprotein subunit alpha, mitochondrial OS=Mus musculus OX=10090 GN=Etfa PE=1 SV=2	0	FALSE	118.086	61	18	53	18	333	35	8.38	174.75	18				Pf00766, Pf01012	110842	ENSMUSG00000032314.14	Etfa	9			Respiratory electron transport	4	0.939	0.979	0.994	0.997	1.069		206.9	125.6	54.1	96.3	100.4	102	102.3	109.7	102.6	Not Found	High	High	High	High	High
FALSE	High	Master Protein	Q9CXF4	TBC1 domain family member 15 OS=Mus musculus OX=10090 GN=Tbc1d15 PE=1 SV=1	0	FALSE	118.049	42	24	24	24	671	76.5	5.3	89.42	24				Pf00566, Pf12068	66687	ENSMUSG00000020130.9	Tbc1d15	10			TBC/RABGAPs	4	1.133	1.092	1.08	1.066	1.026			132.9	101.9	135.5	130.7	129.2	127.6	122.7	119.6	Not Found	Not Found	High	High	High	High
FALSE	High	Master Protein	Q99JY0	Trifunctional enzyme subunit beta, mitochondrial OS=Mus musculus OX=10090 GN=Hadhb PE=1 SV=1	0	FALSE	118.04	67	23	42	22	475	51.4	9.38	113	23				Pf00108, Pf00109, Pf02803	231086	ENSMUSG00000059447.13	Hadhb	5	Fatty acid metabolism; Valine, leucine and isoleucine degradation; Metabolic pathways; Fatty acid degradation; Fatty acid elongation	Fatty Acid Beta Oxidation	Beta oxidation of myristoyl-CoA to lauroyl-CoA; Acyl chain remodeling of CL; Beta oxidation of palmitoyl-CoA to myristoyl-CoA; Beta oxidation of octanoyl-CoA to hexanoyl-CoA; Beta oxidation of decanoyl-CoA to octanoyl-CoA-CoA; Beta oxidation of hexanoyl-CoA to butanoyl-CoA; Beta oxidation of lauroyl-CoA to decanoyl-CoA-CoA	20	0.926	1.052	1.024	1.06	1.055			124.8	75.3	121.1	137.6	133.9	138.6	137.9	130.8	Not Found	Not Found	High	High	High	High
FALSE	High	Master Protein	Q9QZF2	Glypican-1 OS=Mus musculus OX=10090 GN=Gpc1 PE=1 SV=1	0	FALSE	118.012	53	20	26	20	557	61.3	7.05	100.41	20				Pf01153	14733	ENSMUSG00000034220.7	Gpc1	1	Proteoglycans in cancer		HS-GAG degradation; A tetrasaccharide linker sequence is required for GAG synthesis; Cell surface interactions at the vascular wall; Signaling by GPCR; Retinoid metabolism and transport; HS-GAG biosynthesis; Signaling by ROBO receptors	20	0.714	0.728	0.664	0.724	0.903			90.1	129.6	117.7	120.1	109.4	119.4	148.9	164.9	Not Found	Not Found	High	High	High	High
FALSE	High	Master Protein	Q99LE6	ATP-binding cassette sub-family F member 2 OS=Mus musculus OX=10090 GN=Abcf2 PE=1 SV=1	0	FALSE	117.767	45	28	41	28	628	71.7	7.05	127.05	28				Pf00005, Pf12848	27407	ENSMUSG00000028953.10	Abcf2	5				0	1.004	1.017	1.016	1.034	0.98			125.7	15.1	142.6	144.3	144.3	146.8	139.1	142	Not Found	Not Found	High	High	High	High
FALSE	High	Master Protein	Q99KC8	von Willebrand factor A domain-containing protein 5A OS=Mus musculus OX=10090 GN=Vwa5a PE=1 SV=2	0	FALSE	117.728	31	22	34	22	793	87.1	6.58	111.82	22				Pf00092, Pf08487, Pf13519, Pf13757, Pf13768	67776	ENSMUSG00000023186.14	Vwa5a	9				0	1.252	1.248	1.261	1.205	1.077			136.4	94.9	136.6	136.2	137.6	131.5	117.6	109.1	Not Found	Not Found	High	High	High	High
FALSE	High	Master Protein	Q8BH04	Phosphoenolpyruvate carboxykinase [GTP], mitochondrial OS=Mus musculus OX=10090 GN=Pck2 PE=1 SV=1	0	FALSE	117.609	45	21	33	21	640	70.5	7.28	102.38	21				Pf00821	74551		Pck2	14	FoxO signaling pathway; PPAR signaling pathway; Pyruvate metabolism; Citrate cycle (TCA cycle); Insulin signaling pathway; Metabolic pathways; Insulin resistance; Glycolysis / Gluconeogenesis; Proximal tubule bicarbonate reclamation; Adipocytokine signaling pathway; PI3K-Akt signaling pathway; AMPK signaling pathway; Glucagon signaling pathway	PPAR signaling pathway; Adipogenesis genes		15	0.988	0.982	1.01	0.974	1.019			48.3	223.2	120.5	119.8	123.1	118.8	124.2	122	Not Found	Not Found	High	High	High	High
FALSE	High	Master Protein	Q99ME9	Nucleolar GTP-binding protein 1 OS=Mus musculus OX=10090 GN=Gtpbp4 PE=1 SV=3	0	FALSE	117.568	46	28	36	28	634	74.1	9.52	120.62	28				Pf00009, Pf01926, Pf02421, Pf06858, Pf08155, Pf08477	69237	ENSMUSG00000021149.7	Gtpbp4	13	Ribosome biogenesis in eukaryotes			1	0.752	0.77	0.775	0.846	0.947			65.4	130.4	118.7	121.7	122.5	133.7	149.5	158	Not Found	Not Found	High	High	High	High
FALSE	High	Master Protein	Q9EPU4	Cleavage and polyadenylation specificity factor subunit 1 OS=Mus musculus OX=10090 GN=Cpsf1 PE=1 SV=1	0	FALSE	117.418	24	32	34	32	1441	160.7	6.39	101.76	32				Pf03178, Pf10433	94230	ENSMUSG00000034022.7	Cpsf1	15	mRNA surveillance pathway	mRNA processing	mRNA Splicing - Major Pathway; mRNA 3'-end processing; Processing of Intronless Pre-mRNAs; Cleavage of Growing Transcript in the Termination Region	13	1.016	1.05	1.004	1.031	0.961			101.2	90.2	135.6	140.1	133.9	137.5	128.2	133.4	High	Not Found	High	High	High	High
FALSE	High	Master Protein	Q80TV8	CLIP-associating protein 1 OS=Mus musculus OX=10090 GN=Clasp1 PE=1 SV=2	0	FALSE	117.398	21	28	34	24	1535	169.1	9.03	95.39	28				Pf02985, Pf12348	76707		Clasp1	1				0	1.004	1.015	1.011	0.986	0.95			100.6	160.8	124.3	125.7	125.2	122.1	117.6	123.8	Not Found	Not Found	High	High	High	High
FALSE	High	Master Protein	Q99K85	Phosphoserine aminotransferase OS=Mus musculus OX=10090 GN=Psat1 PE=1 SV=1	0	FALSE	117.29	65	21	60	21	370	40.4	8.03	200.07	21				Pf00266	107272	ENSMUSG00000024640.9	Psat1	19	Metabolic pathways; Vitamin B6 metabolism; Biosynthesis of amino acids; Glycine, serine and threonine metabolism; Carbon metabolism		Serine biosynthesis	9	1.419	1.349	1.277	1.223	1.053			164.5	85.7	145.3	138.2	130.7	125.3	107.9	102.4	Not Found	Not Found	High	High	High	High
FALSE	High	Master Protein	Q8R050	Eukaryotic peptide chain release factor GTP-binding subunit ERF3A OS=Mus musculus OX=10090 GN=Gspt1 PE=1 SV=2	0	FALSE	117.287	51	25	35	13	636	68.6	5.21	115.79	25				Pf00009, Pf03143, Pf03144, Pf07145	14852	ENSMUSG00000062203.14	Gspt1	16	mRNA surveillance pathway		Nonsense Mediated Decay (NMD) independent of the Exon Junction Complex (EJC); Nonsense Mediated Decay (NMD) enhanced by the Exon Junction Complex (EJC); Eukaryotic Translation Termination	8	1.224	1.11	1.123	1.069	1.027		568.1	61.8	74.7	55.2	50	50.6	48.2	46.3	45.1	Not Found	High	High	High	High	High
FALSE	High	Master Protein	Q60875	Rho guanine nucleotide exchange factor 2 OS=Mus musculus OX=10090 GN=Arhgef2 PE=1 SV=4	0	FALSE	117.271	32	26	29	26	985	111.9	7.25	93.99	26				Pf00130, Pf00169, Pf00621, Pf07649	16800	ENSMUSG00000028059.15	Arhgef2	3			G alpha (12/13) signalling events; NRAGE signals death through JNK; Signalling by NGF; Rho GTPase cycle	11	0.98	1.007	1.021	1.049	0.968			120.9	179.6	113.8	116.9	118.5	121.8	112.4	116.1	Not Found	Not Found	High	High	High	High
FALSE	High	Master Protein	Q6P1B1	Xaa-Pro aminopeptidase 1 OS=Mus musculus OX=10090 GN=Xpnpep1 PE=1 SV=1	0	FALSE	117.027	52	27	38	26	623	69.5	5.54	124.1	27				Pf00557, Pf01321	170750		Xpnpep1	19				0	1.11	1.081	1.031	1.026	0.972			160.8	74.1	136.5	133	126.8	126.2	119.6	123	Not Found	Not Found	High	High	High	High
FALSE	High	Master Protein	Q8JZN5	Acyl-CoA dehydrogenase family member 9, mitochondrial OS=Mus musculus OX=10090 GN=Acad9 PE=1 SV=2	0	FALSE	116.82	41	24	33	24	625	68.7	7.46	112.32	24				Pf00441, Pf02770, Pf02771, Pf08028	229211	ENSMUSG00000027710.14	Acad9	3			Complex I biogenesis	5	0.943	0.985	0.993	1.006	1.032			131.9	66	126.9	132.6	133.6	135.5	138.9	134.6	Not Found	Not Found	High	High	High	High
FALSE	High	Master Protein	Q3U319	E3 ubiquitin-protein ligase BRE1B OS=Mus musculus OX=10090 GN=Rnf40 PE=1 SV=2	0	FALSE	116.793	30	27	27	26	1001	113.9	6.48	83.97	27				Pf00097, Pf13514, Pf13639, Pf13920, Pf13923, Pf14634	233900	ENSMUSG00000030816.8	Rnf40	7			E3 ubiquitin ligases ubiquitinate target proteins	4	1.019	1.015	1.016	1.024	1.03			57.6	94.9	141.5	141	141	142.2	143	138.8	Not Found	Not Found	High	High	High	High
FALSE	High	Master Protein	P62141	Serine/threonine-protein phosphatase PP1-beta catalytic subunit OS=Mus musculus OX=10090 GN=Ppp1cb PE=1 SV=3	0	FALSE	116.585	65	18	41	6	327	37.2	6.19	123.15	18				Pf00149	19046	ENSMUSG00000014956.15	Ppp1cb	5	Oxytocin signaling pathway; mRNA surveillance pathway; Herpes simplex infection; Regulation of actin cytoskeleton; Dopaminergic synapse; Focal adhesion; Insulin signaling pathway; Long-term potentiation; Amphetamine addiction; Hippo signaling pathway; Platelet activation; Insulin resistance; Oocyte meiosis; Proteoglycans in cancer; cGMP-PKG signaling pathway; Alcoholism; cAMP signaling pathway; V…	G13 Signaling Pathway	RHO GTPases activate PAKs; Regulation of PLK1 Activity at G2/M Transition; RHO GTPases activate PKNs	31	0.941	0.964	0.931	0.981	0.91			143.4		140.8	144.2	139.2	146.7	136.1	149.6	Not Found	Not Found	High	Not Found	High	High
FALSE	High	Master Protein	P49717	DNA replication licensing factor MCM4 OS=Mus musculus OX=10090 GN=Mcm4 PE=1 SV=1	0	FALSE	116.423	38	28	44	28	862	96.7	7.2	130.07	28				Pf00493, Pf07728, Pf14551	17217	ENSMUSG00000022673.4	Mcm4	16	DNA replication; Cell cycle	DNA Replication; G1 to S cell cycle control	Removal of licensing factors from origins; Activation of the pre-replicative complex; Assembly of the pre-replicative complex; Orc1 removal from chromatin; M/G1 Transition; Activation of ATR in response to replication stress; Regulation of DNA replication	22	1.251	1.267	1.229	1.165	1.054			144.5	56.2	143.6	145.4	141	133.7	121	114.7	Not Found	Not Found	High	High	High	High
FALSE	High	Master Protein	Q9DCD2	Pre-mRNA-splicing factor SYF1 OS=Mus musculus OX=10090 GN=Xab2 PE=1 SV=1	0	FALSE	116.409	40	27	27	27	855	99.9	6.23	84.39	27				Pf13424	67439	ENSMUSG00000019470.12	Xab2	8	Spliceosome		mRNA Splicing - Major Pathway; Dual incision in TC-NER; Gap-filling DNA repair synthesis and ligation in TC-NER; Formation of TC-NER Pre-Incision Complex	11	0.968	0.973	1.004	0.994	1.007	748.8		20.6	37.3	31.5	31.6	32.6	32.3	32.7	32.5	High	Not Found	High	High	High	High
FALSE	High	Master Protein	Q8K4B0	Metastasis-associated protein MTA1 OS=Mus musculus OX=10090 GN=Mta1 PE=1 SV=1	0	FALSE	116.3	49	29	36	24	715	80.7	9.29	105.19	29				Pf00249, Pf00320, Pf01426, Pf01448	116870	ENSMUSG00000021144.14	Mta1	12		PluriNetWork	Regulation of PTEN gene transcription; SUMOylation of transcription factors; RNA Polymerase I Transcription Initiation	15	0.923	0.951	0.962	0.952	1.033	829.4		19.1	21.5	20.6	21.3	21.5	21.3	23.1	22.3	High	Not Found	High	High	High	High
FALSE	High	Master Protein	Q6A068	Cell division cycle 5-like protein OS=Mus musculus OX=10090 GN=Cdc5l PE=1 SV=2	0	FALSE	116.263	40	22	30	22	802	92.1	8.02	93.17	22				Pf00249, Pf11831, Pf13921	71702	ENSMUSG00000023932.8	Cdc5l	17	Spliceosome		mRNA Splicing - Major Pathway	5	0.953	1.001	0.999	0.987	1.054			109.9	99.1	125.8	132.1	131.8	130.3	139.1	131.9	Not Found	Not Found	High	High	High	High
FALSE	High	Master Protein	P68254	14-3-3 protein theta OS=Mus musculus OX=10090 GN=Ywhaq PE=1 SV=1	0	FALSE	116.219	72	19	86	13	245	27.8	4.78	235.75	19				Pf00244	22630; 102634437; 214444	ENSMUSG00000076432.12	Ywhaq; LOC102634437; Gm11226; Ywhaq-ps3; Cdk5rap2	12; 4	Epstein-Barr virus infection; Hippo signaling pathway; Hepatitis B; Oocyte meiosis; Cell cycle; PI3K-Akt signaling pathway; Viral carcinogenesis	Primary Focal Segmental Glomerulosclerosis FSGS	Translocation of GLUT4 to the plasma membrane; Activation of BAD and translocation to mitochondria ; RHO GTPases activate PKNs; TP53 Regulates Metabolic Genes; Chk1/Chk2(Cds1) mediated inactivation of Cyclin B:Cdk1 complex	30	1.095	1.177	1.04	1.122	0.928		323.3	97.7	72.1	87.2	93.8	82.9	89.4	73.9	79.7	Not Found	High	High	High	High	High
FALSE	High	Master Protein	Q3THS6	S-adenosylmethionine synthase isoform type-2 OS=Mus musculus OX=10090 GN=Mat2a PE=1 SV=2	0	FALSE	116.083	70	21	39	21	395	43.7	6.48	125.85	21				Pf00438, Pf02772, Pf02773	232087	ENSMUSG00000053907.10; ENSMUSG00000104463.2	Mat2a	6; CHR_MG184_PATCH	Metabolic pathways; Biosynthesis of amino acids; Cysteine and methionine metabolism	Methylation; One carbon metabolism and related pathways		5	0.741	0.726	0.798	0.926	1.018			131.2	88.9	110.9	108.7	119.5	138.6	152.4	149.7	Not Found	Not Found	High	High	High	High
FALSE	High	Master Protein	P13439	Uridine 5'-monophosphate synthase OS=Mus musculus OX=10090 GN=Umps PE=1 SV=3	0	FALSE	115.914	56	23	38	23	481	52.3	6.61	118.87	23				Pf00156, Pf00215	22247	ENSMUSG00000022814.6	Umps	16	Metabolic pathways; Pyrimidine metabolism; Drug metabolism - other enzymes		Pyrimidine biosynthesis	7	1.207	1.156	1.141	1.111	0.997		337	129.5	19.5	93.9	89.8	88.7	86.3	77.5	77.7	Not Found	High	High	High	High	High
FALSE	High	Master Protein	P70206	Plexin-A1 OS=Mus musculus OX=10090 GN=Plxna1 PE=1 SV=1	0	FALSE	115.871	19	33	33	27	1894	211	6.9	96.56	33				Pf01403, Pf01437, Pf01833, Pf08337	18844	ENSMUSG00000030084.11	Plxna1	6	Axon guidance		CRMPs in Sema3A signaling; SEMA3A-Plexin repulsion signaling by inhibiting Integrin adhesion; Other semaphorin interactions; Sema3A PAK dependent Axon repulsion	8	1.06	1.067	1.036	1.021	1.037			80.3	218.7	119.4	120.2	116.8	115.1	116.9	112.7	Not Found	Not Found	High	High	High	High
FALSE	High	Master Protein	Q9Z0R4	Intersectin-1 OS=Mus musculus OX=10090 GN=Itsn1 PE=1 SV=2	0	FALSE	115.786	18	27	27	24	1714	194.2	7.91	90.54	27				Pf00018, Pf00168, Pf00169, Pf00621, Pf02050, Pf02463, Pf02841, Pf03357, Pf03938, Pf04111, Pf04156, Pf04502, Pf04709, Pf05262, Pf05557, Pf06818, Pf07111, Pf07653, Pf07888, Pf09726, Pf09731, Pf09756, Pf10174, Pf10186, Pf11559, Pf11600, Pf12072, Pf12128, Pf12763, Pf13868, Pf14604, Pf14915, Pf15346, Pf15558, Pf15619	16443	ENSMUSG00000022957.19	Itsn1	16			Rho GTPase cycle; NRAGE signals death through JNK; G alpha (12/13) signalling events; Signalling by NGF; Cargo recognition for clathrin-mediated endocytosis; EPHB-mediated forward signaling	19	0.92	0.965	0.931	0.938	0.884			91.3	145.6	124.5	130.6	126.1	126.9	119.7	135.4	Not Found	Not Found	High	High	High	High
FALSE	High	Master Protein	Q6PAV2	Probable E3 ubiquitin-protein ligase HERC4 OS=Mus musculus OX=10090 GN=Herc4 PE=1 SV=2	0	FALSE	115.708	39	27	31	27	1057	118.3	6.29	86.16	27				Pf00415, Pf00632, Pf13540	67345	ENSMUSG00000020064.9	Herc4	10	Ubiquitin mediated proteolysis			1	1.192	1.153	1.154	1.122	1.05			104.2	112.3	140	135.5	135.5	131.7	123.3	117.4	Not Found	Not Found	High	High	High	High
FALSE	High	Master Protein	Q921F4	Heterogeneous nuclear ribonucleoprotein L-like OS=Mus musculus OX=10090 GN=Hnrnpll PE=1 SV=3	0	FALSE	115.588	47	20	27	20	591	64.1	5.85	102.54	20				Pf00076, Pf13893, Pf14259	72692	ENSMUSG00000024095.15	Hnrnpll; Hnrpll	17		mRNA processing		1	1.021	1.055	1.03	1.025	1.019			116.9	195.9	114.1	117.9	115.1	114.6	113.8	111.7	Not Found	Not Found	High	High	High	High
FALSE	High	Master Protein	Q8BP47	Asparagine--tRNA ligase, cytoplasmic OS=Mus musculus OX=10090 GN=Nars PE=1 SV=2	0	FALSE	115.571	45	20	41	19	559	64.2	5.86	136.09	20				Pf00152, Pf01336	70223	ENSMUSG00000024587.9	Nars	18	Aminoacyl-tRNA biosynthesis			1	1.083	1.055	0.985	1.004	0.918		410	57.1	111.5	75.5	73.5	68.7	70	64	69.7	Not Found	High	High	High	High	High
FALSE	High	Master Protein	Q9DC61	Mitochondrial-processing peptidase subunit alpha OS=Mus musculus OX=10090 GN=Pmpca PE=1 SV=1	0	FALSE	115.263	43	21	30	21	524	58.2	6.83	113.54	21				Pf00675, Pf05193	66865	ENSMUSG00000026926.14	Pmpca	2			Processing of SMDT1	3	0.972	1.014	1.023	1.012	1.044		862.9	12.5	11	18.2	19	19.2	19	19.5	18.7	Not Found	High	High	High	High	High
FALSE	High	Master Protein	Q01768	Nucleoside diphosphate kinase B OS=Mus musculus OX=10090 GN=Nme2 PE=1 SV=1	0	FALSE	115.256	78	11	78	6	152	17.4	7.5	271.87	11				Pf00334	18103	ENSMUSG00000020857.11	Nme2	11	Metabolic pathways; Purine metabolism; Pyrimidine metabolism	PluriNetWork; Purine metabolism; Nucleotide Metabolism	Interconversion of nucleotide di- and triphosphates; Neutrophil degranulation	12	1.329	1.232	1.182	1.131	1.094			190.7	99.8	135.4	125.4	120.4	115.2	111.4	101.8	Not Found	Not Found	High	High	High	High
FALSE	High	Master Protein	Q8QZY1	Eukaryotic translation initiation factor 3 subunit L OS=Mus musculus OX=10090 GN=Eif3l PE=1 SV=1	0	FALSE	115.252	44	23	42	23	564	66.6	6.44	141.17	23				Pf10255	223691	ENSMUSG00000033047.4	Eif3l	15			Formation of a pool of free 40S subunits; L13a-mediated translational silencing of Ceruloplasmin expression; Ribosomal scanning and start codon recognition; Formation of the ternary complex, and subsequently, the 43S complex; Translation initiation complex formation; GTP hydrolysis and joining of the 60S ribosomal subunit	11	0.99	0.955	0.983	0.97	0.969			166.5	86.9	126	121.6	125.1	123.4	123.4	127.3	Not Found	Not Found	High	High	High	High
FALSE	High	Master Protein	Q9CSH3	Exosome complex exonuclease RRP44 OS=Mus musculus OX=10090 GN=Dis3 PE=1 SV=4	0	FALSE	115.186	37	29	32	29	958	108.8	7.53	93.68	29				Pf00773, Pf09742, Pf13638	72662	ENSMUSG00000033166.10	Dis3	14	RNA degradation	mRNA processing	Butyrate Response Factor 1 (BRF1) binds and destabilizes mRNA; mRNA decay by 3' to 5' exoribonuclease; Major pathway of rRNA processing in the nucleolus and cytosol; KSRP (KHSRP) binds and destabilizes mRNA	11	1.062	1.123	1.049	1.088	0.934			71.2	255.9	114.3	120.8	112.8	117	100.4	107.6	Not Found	Not Found	High	High	High	High
FALSE	High	Master Protein	Q05CL8	La-related protein 7 OS=Mus musculus OX=10090 GN=Larp7 PE=1 SV=2	0	FALSE	115.144	47	25	32	25	570	64.8	9.54	108.66	25				Pf00076, Pf05383, Pf08777, Pf13893, Pf14259	28036	ENSMUSG00000027968.11	Larp7	3				0	1.067	1.021	1.026	0.981	1.064			132.6	98.5	133.2	127.5	128.1	122.5	132.8	124.8	Not Found	Not Found	High	High	High	High
FALSE	High	Master Protein	Q02248	Catenin beta-1 OS=Mus musculus OX=10090 GN=Ctnnb1 PE=1 SV=1	0	FALSE	115.127	40	27	31	22	781	85.4	5.86	106.65	27				Pf00514	12387	ENSMUSG00000006932.17	Ctnnb1	9	Leukocyte transendothelial migration; Wnt signaling pathway; Arrhythmogenic right ventricular cardiomyopathy (ARVC); Focal adhesion; Endometrial cancer; Basal cell carcinoma; Hippo signaling pathway; Breast cancer; Signaling pathways regulating pluripotency of stem cells; Melanogenesis; HTLV-I infection; Adherens junction; Proteoglycans in cancer; Thyroid hormone signaling pathway; Rap1 signaling…	TGF Beta Signaling Pathway; IL-5 Signaling Pathway; MicroRNAs in Cardiomyocyte Hypertrophy; PluriNetWork; Ptf1a related regulatory pathway; Heart Development; Primary Focal Segmental Glomerulosclerosis FSGS; ESC Pluripotency Pathways; Wnt Signaling in Kidney Disease; Wnt Signaling Pathway; Adipogenesis genes; Id Signaling Pathway; Wnt Signaling Pathway NetPath; Wnt Signaling Pathway and Pluripote…	Beta-catenin phosphorylation cascade; Deactivation of the beta-catenin transactivating complex; VEGFR2 mediated vascular permeability; Ca2+ pathway; Adherens junctions interactions; Formation of the beta-catenin:TCF transactivating complex; RHO GTPases activate IQGAPs; Disassembly of the destruction complex and recruitment of AXIN to the membrane; LRR FLII-interacting protein 1 (LRRFIP1) activate…	73	1.038	1.01	0.956	0.938	0.94			131.4	114.8	133.1	129.4	122.6	120.2	120.4	128.2	Not Found	Not Found	High	High	High	High
FALSE	High	Master Protein	Q8BPB5	EGF-containing fibulin-like extracellular matrix protein 1 OS=Mus musculus OX=10090 GN=Efemp1 PE=1 SV=1	0	FALSE	115.038	50	19	31	19	493	54.9	5.14	100.06	19				Pf06247, Pf07645, Pf12662, Pf12947, Pf14670	216616	ENSMUSG00000020467.15	Efemp1	11			Molecules associated with elastic fibres	3	1.459	1.454	1.613	1.409	1.183		480.9	39.5	138.8	61.2	61	67.7	59.1	49.7	42	Not Found	High	High	High	High	High
FALSE	High	Master Protein	Q3TCH7	Cullin-4A OS=Mus musculus OX=10090 GN=Cul4a PE=1 SV=1	0	FALSE	115.004	37	31	37	14	759	87.7	8.35	120.58	31				Pf00888, Pf10557	99375	ENSMUSG00000031446.14	Cul4a	8	Ubiquitin mediated proteolysis; Nucleotide excision repair		Dual incision in TC-NER; Recognition of DNA damage by PCNA-containing replication complex; Dual Incision in GG-NER; DNA Damage Recognition in GG-NER; Formation of Incision Complex in GG-NER; Neddylation; Formation of TC-NER Pre-Incision Complex; Gap-filling DNA repair synthesis and ligation in TC-NER	17	1.105	1.029	1.023	1.02	0.938			72.5	141.7	142	132.2	131.5	131.1	120.5	128.5	Not Found	Not Found	High	High	High	High
FALSE	High	Master Protein	A2BH40	AT-rich interactive domain-containing protein 1A OS=Mus musculus OX=10090 GN=Arid1a PE=1 SV=1	0	FALSE	114.937	16	27	33	24	2283	241.9	6.68	96.45	27				Pf01388, Pf12031	93760	ENSMUSG00000007880.16	Arid1a	4			RMTs methylate histone arginines; RUNX1 interacts with co-factors whose precise effect on RUNX1 targets is not known	8	0.953	0.964	0.993	0.944	1.008			16.4	206.1	126.4	127.9	131.7	125.2	133.7	132.7	Not Found	Not Found	High	High	High	High
FALSE	High	Master Protein	P63087	Serine/threonine-protein phosphatase PP1-gamma catalytic subunit OS=Mus musculus OX=10090 GN=Ppp1cc PE=1 SV=1	0	FALSE	114.785	64	18	40	4	323	37	6.54	115.19	18				Pf00149	19047; 434233	ENSMUSG00000004455.16	Ppp1cc; Gm5601	5; 7	Oxytocin signaling pathway; mRNA surveillance pathway; Herpes simplex infection; Regulation of actin cytoskeleton; Dopaminergic synapse; Focal adhesion; Insulin signaling pathway; Long-term potentiation; Amphetamine addiction; Hippo signaling pathway; Platelet activation; Insulin resistance; Oocyte meiosis; Proteoglycans in cancer; cGMP-PKG signaling pathway; Alcoholism; cAMP signaling pathway; V…	Insulin Signaling	Resolution of Sister Chromatid Cohesion; Amplification of signal from unattached kinetochores via a MAD2 inhibitory signal; Separation of Sister Chromatids; RHO GTPases Activate Formins	37	1.031	0.943	1.001	1.036	0.956			132		150	137.2	145.6	150.7	139.1	145.5	Not Found	Not Found	High	Not Found	High	High
FALSE	High	Master Protein	Q9D2R0	Acetoacetyl-CoA synthetase OS=Mus musculus OX=10090 GN=Aacs PE=1 SV=1	0	FALSE	114.744	42	27	39	27	672	75.2	6.71	127.53	27				Pf00501	78894	ENSMUSG00000029482.4	Aacs	5	Valine, leucine and isoleucine degradation; Butanoate metabolism		Synthesis of Ketone Bodies	6	1.293	1.197	1.22	1.138	1.045			146.9	98.4	141.5	131.1	133.5	124.6	114.4	109.5	Not Found	Not Found	High	High	High	High
FALSE	High	Master Protein	Q60854	Serpin B6 OS=Mus musculus OX=10090 GN=Serpinb6 PE=1 SV=1	0	FALSE	114.571	61	19	40	19	378	42.6	5.74	129.2	19				Pf00079	20719	ENSMUSG00000060147.15	Serpinb6a	13	Amoebiasis		Neutrophil degranulation	4	1.41	1.347	1.265	1.225	1.066			196.1	31.2	149	142.3	133.7	129.5	112.6	105.7	Not Found	Not Found	High	High	High	High
FALSE	High	Master Protein	P10630	Eukaryotic initiation factor 4A-II OS=Mus musculus OX=10090 GN=Eif4a2 PE=1 SV=2	0	FALSE	114.525	56	20	56	10	407	46.4	5.48	168.6	20				Pf00270, Pf00271, Pf04851	13682	ENSMUSG00000022884.14	Eif4a2	16	RNA transport	Translation Factors; mRNA processing	L13a-mediated translational silencing of Ceruloplasmin expression; Ribosomal scanning and start codon recognition; GTP hydrolysis and joining of the 60S ribosomal subunit; ISG15 antiviral mechanism; Translation initiation complex formation; Deadenylation of mRNA	20	0.767	0.771	0.782	0.88	0.788			116.6	76.9	124	124.6	126.4	142.4	127.5	161.7	Not Found	Not Found	High	High	High	High
FALSE	High	Master Protein	P37040	NADPH--cytochrome P450 reductase OS=Mus musculus OX=10090 GN=Por PE=1 SV=2	0	FALSE	114.509	56	29	40	29	678	77	5.53	109.63	29				Pf00175, Pf00258, Pf00667	18984	ENSMUSG00000005514.14	Por	5		Oxidation by Cytochrome P450	Cytochrome P450 - arranged by substrate type	5	0.839	0.85	0.919	0.996	1.12			110.6	124.5	112.1	113.5	122.8	133.1	149.7	133.6	Not Found	Not Found	High	High	High	High
FALSE	High	Master Protein	P55012	Solute carrier family 12 member 2 OS=Mus musculus OX=10090 GN=Slc12a2 PE=1 SV=2	0	FALSE	114.487	21	23	29	23	1205	131	7.33	104.7	23				Pf00324, Pf08403, Pf13520	20496		Slc12a2	18	Pancreatic secretion; Salivary secretion			2	0.802	0.793	0.782	0.82	0.996			104.9	86.7	124.9	123.5	121.7	127.6	155.1	155.7	Not Found	Not Found	High	High	High	High
FALSE	High	Master Protein	P97452	Ribosome biogenesis protein BOP1 OS=Mus musculus OX=10090 GN=Bop1 PE=1 SV=1	0	FALSE	114.412	42	22	31	22	732	82.5	6.28	92.74	22				Pf00400, Pf08145	12181	ENSMUSG00000022557.10	Bop1	15			Major pathway of rRNA processing in the nucleolus and cytosol	4	1.048	1.067	1.005	1.01	0.975			42.9	219.2	126.7	129	121.5	122.1	117.9	120.9	Not Found	Not Found	High	High	High	High
FALSE	High	Master Protein	Q9DBG6	Dolichyl-diphosphooligosaccharide--protein glycosyltransferase subunit 2 OS=Mus musculus OX=10090 GN=Rpn2 PE=1 SV=1	0	FALSE	114.372	40	20	43	20	631	69	5.81	132.41	20				Pf05817	20014	ENSMUSG00000027642.15	Rpn2	2	Metabolic pathways; N-Glycan biosynthesis; Protein processing in endoplasmic reticulum	Proteasome Degradation		4	0.944	0.957	1.01	1.032	1.135			84	133.2	121.6	123.3	130.1	133	146.2	128.8	Not Found	Not Found	High	High	High	High
FALSE	High	Master Protein	Q8R550	SH3 domain-containing kinase-binding protein 1 OS=Mus musculus OX=10090 GN=Sh3kbp1 PE=1 SV=1	0	FALSE	114.289	38	23	30	23	709	78.1	7.55	94.58	23				Pf00018, Pf07653, Pf14604, Pf14931	58194	ENSMUSG00000040990.17	Sh3kbp1	X	Endocytosis	Kit Receptor Signaling Pathway; EGFR1 Signaling Pathway	Antigen activates B Cell Receptor (BCR) leading to generation of second messengers; EGFR downregulation; Reelin signalling pathway; Cargo recognition for clathrin-mediated endocytosis; Negative regulation of MET activity	20	0.921	0.956	0.925	0.991	0.947			108.3	168.6	116.1	120.5	116.5	124.8	119.2	126	Not Found	Not Found	High	High	High	High
FALSE	High	Master Protein	Q811D0	Disks large homolog 1 OS=Mus musculus OX=10090 GN=Dlg1 PE=1 SV=1	0	FALSE	114.263	32	26	31	19	905	100.1	5.8	108.12	26				Pf00018, Pf00595, Pf00625, Pf07653, Pf09058, Pf10600, Pf10608	13383	ENSMUSG00000022770.16	Dlg1	16	T cell receptor signaling pathway; Hippo signaling pathway; HTLV-I infection; Viral carcinogenesis	Wnt Signaling Pathway NetPath	Trafficking of AMPA receptors; Activation of Ca-permeable Kainate Receptor; Synaptic adhesion-like molecules	15	0.823	0.821	0.808	0.831	0.985		597.7	49.9	42.7	48.4	48.2	47.5	48.9	57.9	58.8	Not Found	High	High	High	High	High
FALSE	High	Master Protein	Q60716	Prolyl 4-hydroxylase subunit alpha-2 OS=Mus musculus OX=10090 GN=P4ha2 PE=1 SV=1	0	FALSE	114.099	48	22	29	22	537	61	5.8	100.99	22				Pf03171, Pf08336, Pf13640	18452		P4ha2	11	Arginine and proline metabolism; Metabolic pathways		Collagen biosynthesis and modifying enzymes	5	0.931	0.948	0.952	0.932	0.968			96.8	111.6	128.5	131	131.5	128.7	133.7	138.1	Not Found	Not Found	High	High	High	High
FALSE	High	Master Protein	Q9DBY8	Nuclear valosin-containing protein-like OS=Mus musculus OX=10090 GN=Nvl PE=1 SV=1	0	FALSE	114.089	36	25	29	25	855	94.4	6.35	87.63	25				Pf00004, Pf00910, Pf01078, Pf05496, Pf06068, Pf06414, Pf07724, Pf07726, Pf07728, Pf13173, Pf13191, Pf13207, Pf13238, Pf13401	67459	ENSMUSG00000026516.8	Nvl	1	Ribosome biogenesis in eukaryotes			1	0.99	1.017	1.01	0.981	1.059			116.1	185.5	114.2	117.2	116.5	113.1	122.1	115.3	Not Found	Not Found	High	High	High	High
FALSE	High	Master Protein	Q922D4	Serine/threonine-protein phosphatase 6 regulatory subunit 3 OS=Mus musculus OX=10090 GN=Ppp6r3 PE=1 SV=1	0	FALSE	114.001	35	26	33	26	844	94.6	4.58	102.51	26				Pf04499	52036	ENSMUSG00000024908.14	Ppp6r3	19			COPII (Coat Protein 2) Mediated Vesicle Transport	8	1.065	1.048	1.03	1.034	0.941			97.4	224.8	118	116.1	114.1	114.6	104.3	110.8	Not Found	Not Found	High	High	High	High
FALSE	High	Master Protein	O88532	Zinc finger RNA-binding protein OS=Mus musculus OX=10090 GN=Zfr PE=1 SV=2	0	FALSE	113.757	32	26	28	26	1074	116.8	9.04	79.97	26				Pf07528, Pf12171, Pf12874	22763	ENSMUSG00000022201.15	Zfr	15		Exercise-induced Circadian Regulation; Exercise-induced Circadian Regulation		2	0.978	1.053	1.037	1.012	1.057			81.4	222.9	110.9	119.4	117.5	114.7	119.8	113.4	Not Found	Not Found	High	High	High	High
FALSE	High	Master Protein	P29533	Vascular cell adhesion protein 1 OS=Mus musculus OX=10090 GN=Vcam1 PE=1 SV=1	0	FALSE	113.68	46	24	25	24	739	81.3	5.3	85.02	24				Pf00047, Pf05790, Pf06328, Pf07679, Pf07686, Pf13895, Pf13927	22329		Vcam1	3			Immunoregulatory interactions between a Lymphoid and a non-Lymphoid cell; Integrin cell surface interactions	5	0.884	0.893	0.895	0.916	1.022			114.2	68.3	128.8	130.1	130.5	133.5	148.9	145.7	Not Found	Not Found	High	High	High	High
FALSE	High	Master Protein	Q8VHE0	Translocation protein SEC63 homolog OS=Mus musculus OX=10090 GN=Sec63 PE=1 SV=4	0	FALSE	113.642	37	21	27	21	760	87.8	5.38	89.17	21				Pf00226, Pf02724, Pf02889, Pf04147	140740	ENSMUSG00000019802.13	Sec63	10	Protein export; Protein processing in endoplasmic reticulum		XBP1(S) activates chaperone genes	6	0.834	0.889	0.908	0.975	1.043			81.9	150.3	113.3	120.8	123.4	132.5	141.8	135.9	Not Found	Not Found	High	High	High	High
FALSE	High	Master Protein	P51859	Hepatoma-derived growth factor OS=Mus musculus OX=10090 GN=Hdgf PE=1 SV=2	0	FALSE	113.533	80	16	40	15	237	26.3	4.83	150.95	16				Pf00855	15191	ENSMUSG00000004897.16	Hdgf	3				0	1.299	1.271	1.175	1.173	1.013			167.8	70.7	142.7	139.7	129.1	128.8	111.3	109.9	Not Found	Not Found	High	High	High	High
FALSE	High	Master Protein	Q6P4S8	Integrator complex subunit 1 OS=Mus musculus OX=10090 GN=Ints1 PE=1 SV=2	0	FALSE	113.476	17	31	32	31	2195	245	6.28	88.22	31				Pf12432	68510		Ints1	5				0	0.997	1.008	1	1	0.974			55.2	379.8	94.2	95.2	94.5	94.5	92	94.5	Not Found	Not Found	High	High	High	High
FALSE	High	Master Protein	Q9QYE6	Golgin subfamily A member 5 OS=Mus musculus OX=10090 GN=Golga5 PE=1 SV=2	0	FALSE	113.348	41	27	31	27	729	82.3	6.23	99.07	27				Pf00769, Pf01496, Pf01576, Pf02463, Pf03148, Pf03961, Pf04111, Pf04156, Pf04799, Pf05557, Pf05622, Pf05701, Pf06160, Pf07111, Pf07888, Pf08317, Pf08393, Pf09726, Pf09787, Pf10174, Pf10186, Pf10234, Pf10473, Pf11559, Pf12128, Pf12252, Pf13166, Pf13514, Pf15070	27277	ENSMUSG00000021192.15	Golga5	12			Intra-Golgi traffic	4	0.926	0.93	0.939	0.952	1.002			61.4	131.8	130	130.5	131.8	133.6	140.7	140.3	Not Found	Not Found	High	High	High	High
FALSE	High	Master Protein	Q9JMA1	Ubiquitin carboxyl-terminal hydrolase 14 OS=Mus musculus OX=10090 GN=Usp14 PE=1 SV=3	0	FALSE	113.064	60	25	37	25	493	56	5.24	108.58	25				Pf00443, Pf13423	59025	ENSMUSG00000047879.16	Usp14	18			Ub-specific processing proteases	4	1.131	1.084	1.085	1.014	1.005			109.2	184.2	126.5	121.2	121.3	113.4	112.4	111.8	Not Found	Not Found	High	High	High	High
FALSE	High	Master Protein	D3YYU8	Obscurin-like protein 1 OS=Mus musculus OX=10090 GN=Obsl1 PE=1 SV=1	0	FALSE	113.054	21	29	29	29	1804	197.8	5.41	89.41	29				Pf00041, Pf00047, Pf01108, Pf07679, Pf07686, Pf13895, Pf13927	98733	ENSMUSG00000026211.17	Obsl1	1			Neddylation	3	1.015	0.95	0.999	0.974	0.95			101.2	217.8	117.4	109.9	115.5	112.7	109.9	115.7	Not Found	Not Found	High	High	High	High
FALSE	High	Master Protein	Q9CZ44	NSFL1 cofactor p47 OS=Mus musculus OX=10090 GN=Nsfl1c PE=1 SV=1	0	FALSE	113.021	59	19	38	19	370	40.7	5.15	143.6	19				Pf00789, Pf08059, Pf14555	386649	ENSMUSG00000027455.16	Nsfl1c	2	Protein processing in endoplasmic reticulum			1	1.127	1.091	1.032	1.037	0.947		291	95.9	89.6	94.7	91.6	86.6	87.1	79.5	84	Not Found	High	High	High	High	High
FALSE	High	Master Protein	Q9Z247	Peptidyl-prolyl cis-trans isomerase FKBP9 OS=Mus musculus OX=10090 GN=Fkbp9 PE=1 SV=1	0	FALSE	112.762	41	20	58	19	570	63	5.21	164.72	20				Pf00254, Pf13499	27055	ENSMUSG00000029781.7	Fkbp9	6				0	0.929	0.926	0.942	0.943	0.97			159.3	41.8	130	129.6	131.9	132	135.7	139.9	Not Found	Not Found	High	High	High	High
FALSE	High	Master Protein	Q9EQH2	Endoplasmic reticulum aminopeptidase 1 OS=Mus musculus OX=10090 GN=Erap1 PE=1 SV=2	0	FALSE	112.744	32	25	27	25	930	106.5	6.2	89.48	25				Pf01433, Pf11838, Pf13485	80898	ENSMUSG00000021583.6	Erap1	13			Antigen Presentation: Folding, assembly and peptide loading of class I MHC	4	0.905	0.935	0.962	0.929	0.964			67.4	201.4	116.2	120	123.6	119.3	123.8	128.4	Not Found	Not Found	High	High	High	High
FALSE	High	Master Protein	Q99JI4	26S proteasome non-ATPase regulatory subunit 6 OS=Mus musculus OX=10090 GN=Psmd6 PE=1 SV=1	0	FALSE	112.625	64	25	42	25	389	45.5	5.52	139.05	25				Pf01399, Pf10602	66413	ENSMUSG00000021737.3	Psmd6	14	Proteasome; Epstein-Barr virus infection	TNF-alpha NF-kB Signaling Pathway; Proteasome Degradation	The role of GTSE1 in G2/M progression after G2 checkpoint; CDT1 association with the CDC6:ORC:origin complex; Ubiquitin Mediated Degradation of Phosphorylated Cdc25A; RUNX1 regulates transcription of genes involved in differentiation of HSCs; Degradation of beta-catenin by the destruction complex; Autodegradation of the E3 ubiquitin ligase COP1; UCH proteinases; MAPK6/MAPK4 signaling; SCF-beta-Tr…	130	1.019	1.008	0.971	0.987	0.927			151.3	89.7	130.8	129.4	124.7	126.7	119	128.4	Not Found	Not Found	High	High	High	High
FALSE	High	Master Protein	Q9Z0X1	Apoptosis-inducing factor 1, mitochondrial OS=Mus musculus OX=10090 GN=Aifm1 PE=1 SV=1	0	FALSE	112.415	41	19	32	19	612	66.7	9.17	112.25	19				Pf00070, Pf07992, Pf14721, Pf14962	26926	ENSMUSG00000036932.14	Aifm1	X	Apoptosis	Apoptosis Modulation by HSP70		2	0.995	1.119	1.132	1.113	1.148	521.2		67	27.8	58.7	66	66.8	65.7	67.8	59	High	Not Found	High	High	High	High
FALSE	High	Master Protein	P26040	Ezrin OS=Mus musculus OX=10090 GN=Ezr PE=1 SV=3	0	FALSE	112.309	40	29	52	15	586	69.4	6.1	151.6	29				Pf00373, Pf00769, Pf09379, Pf09380	22350	ENSMUSG00000052397.8	Ezr	17	Leukocyte transendothelial migration; Regulation of actin cytoskeleton; MicroRNAs in cancer; Proteoglycans in cancer; Gastric acid secretion	Regulation of Actin Cytoskeleton	Recycling pathway of L1; Netrin-1 signaling	11	0.994	0.987	0.949	1.034	0.977			143.3		143.4	142.3	136.8	149.2	140.9	144.2	Not Found	Not Found	High	Not Found	High	High
FALSE	High	Master Protein	Q8BWZ3	N-alpha-acetyltransferase 25, NatB auxiliary subunit OS=Mus musculus OX=10090 GN=Naa25 PE=1 SV=1	0	FALSE	112.204	33	28	34	28	972	111.6	6.52	107.92	28				Pf09797	231713	ENSMUSG00000042719.17	Naa25	5				0	1.068	1.074	1.041	1.034	0.947			158.4	49.8	137.2	138	133.7	132.8	121.6	128.5	Not Found	Not Found	High	High	High	High
FALSE	High	Master Protein	Q9CZ13	Cytochrome b-c1 complex subunit 1, mitochondrial OS=Mus musculus OX=10090 GN=Uqcrc1 PE=1 SV=2	0	FALSE	112.146	38	15	35	14	480	52.8	6.21	128.72	15				Pf00675, Pf05193, Pf08367	22273	ENSMUSG00000025651.14; ENSMUSG00000107235.3	Uqcrc1	9; CHR_MG117_PATCH	Metabolic pathways; Huntington's disease; Non-alcoholic fatty liver disease (NAFLD); Oxidative phosphorylation; Parkinson's disease; Alzheimer's disease; Cardiac muscle contraction	Electron Transport Chain	Respiratory electron transport	12	0.99	1.029	1.07	1.045	1.19			120.1	170	111.1	115.5	120.2	117.3	133.6	112.3	Not Found	Not Found	High	High	High	High
FALSE	High	Master Protein	P06151	L-lactate dehydrogenase A chain OS=Mus musculus OX=10090 GN=Ldha PE=1 SV=3	0	FALSE	111.957	53	19	72	17	332	36.5	7.74	228.82	19				Pf00056, Pf02866	16828	ENSMUSG00000063229.15	Ldha	7	Pyruvate metabolism; Metabolic pathways; Cysteine and methionine metabolism; Glycolysis / Gluconeogenesis; Propanoate metabolism; HIF-1 signaling pathway; Central carbon metabolism in cancer; Glucagon signaling pathway	Glycolysis and Gluconeogenesis	Pyruvate metabolism	13	1.27	1.299	1.241	1.188	0.994			150.1	101.5	135.9	139	132.8	127.2	106.4	107	Not Found	Not Found	High	High	High	High
FALSE	High	Master Protein	P61222	ATP-binding cassette sub-family E member 1 OS=Mus musculus OX=10090 GN=Abce1 PE=1 SV=1	0	FALSE	111.868	51	24	36	24	599	67.3	8.34	101.04	24				Pf00005, Pf04068, Pf13304, Pf13671	24015	ENSMUSG00000058355.8	Abce1	8			Interferon alpha/beta signaling	4	1.154	1.174	1.137	1.132	0.994			157	27.3	142.8	145.3	140.7	140.1	123.1	123.8	Not Found	Not Found	High	High	High	High
FALSE	High	Master Protein	Q8VI75	Importin-4 OS=Mus musculus OX=10090 GN=Ipo4 PE=1 SV=1	0	FALSE	111.784	30	26	33	26	1082	119.2	5.03	94.35	26					75751	ENSMUSG00000002319.15	Ipo4	14				0	1.065	1.067	1.03	1.02	0.959			79.7	217.3	121.9	122.1	118	116.7	109.8	114.5	Not Found	Not Found	High	High	High	High
FALSE	High	Master Protein	O35639	Annexin A3 OS=Mus musculus OX=10090 GN=Anxa3 PE=1 SV=4	0	FALSE	111.713	66	22	44	22	323	36.4	5.76	151.07	22				Pf00191	11745	ENSMUSG00000029484.12	Anxa3	5		Prostaglandin Synthesis and Regulation		1	1.495	1.444	1.335	1.322	1.15		283.6	114.9	42.8	107.8	104.1	96.3	95.3	82.9	72.1	High	High	High	High	High	High
FALSE	High	Master Protein	Q99JY9	Actin-related protein 3 OS=Mus musculus OX=10090 GN=Actr3 PE=1 SV=3	0	FALSE	111.704	57	20	46	20	418	47.3	5.88	143.25	20				Pf00022	74117	ENSMUSG00000026341.16	Actr3	1			RHO GTPases Activate WASPs and WAVEs; Clathrin-mediated endocytosis; EPHB-mediated forward signaling; Regulation of actin dynamics for phagocytic cup formation	15	0.9	0.898	0.876	0.901	0.934		293.9	89.9	91	85.8	85.6	83.5	85.9	89.1	95.3	Not Found	High	High	High	High	High
FALSE	High	Master Protein	Q9R0X4	Acyl-coenzyme A thioesterase 9, mitochondrial OS=Mus musculus OX=10090 GN=Acot9 PE=1 SV=1	0	FALSE	111.605	46	21	39	21	439	50.5	8.59	135.82	21				Pf03061	56360	ENSMUSG00000025287.15	Acot9	X			Mitochondrial Fatty Acid Beta-Oxidation	4	0.971	0.984	1.015	1.002	1.068			144.1	64.4	127.3	129	133	131.3	140	131	Not Found	Not Found	High	High	High	High
FALSE	High	Master Protein	P62983	Ubiquitin-40S ribosomal protein S27a OS=Mus musculus OX=10090 GN=Rps27a PE=1 SV=2	0	FALSE	111.594	69	12	143	4	156	17.9	9.64	451.57	12				Pf00240, Pf01599, Pf11976, Pf13019, Pf13881, Pf14560	78294; 619900; 100042019	ENSMUSG00000020460.15	Rps27a; Rps27a-ps2; LOC100042019	11; 9	Ribosome	Cytoplasmic Ribosomal Proteins	Termination of translesion DNA synthesis; PTK6 Regulates RTKs and Their Effectors AKT1 and DOK1; NOD1/2 Signaling Pathway; RUNX1 regulates transcription of genes involved in differentiation of HSCs; Ovarian tumor domain proteases; UCH proteinases; Stimuli-sensing channels; p75NTR recruits signalling complexes; Josephin domain DUBs; Spry regulation of FGF signaling; SRP-dependent cotranslational p…	296	1.122	1.178	1.396	1.106	1.222			107.5	198.7	110.9	116.4	137.9	109.2	120.7	98.8	Not Found	Not Found	High	High	High	High
FALSE	High	Master Protein	O88643	Serine/threonine-protein kinase PAK 1 OS=Mus musculus OX=10090 GN=Pak1 PE=1 SV=1	0	FALSE	111.256	51	21	27	12	545	60.7	5.74	93.82	21				Pf00069, Pf00786, Pf07714, Pf14531	18479		Pak1	7		Signaling of Hepatocyte Growth Factor Receptor; Chemokine signaling pathway; IL-3 Signaling Pathway; Alpha6-Beta4 Integrin Signaling Pathway; MAPK signaling pathway; Regulation of Actin Cytoskeleton; FAS pathway and Stress induction of HSP regulation; EGFR1 Signaling Pathway; Integrin-mediated Cell Adhesion; Focal Adhesion		10	1.21	1.205	1.166	1.146	1.006			132.1	49.7	147.1	146.4	141.7	139.3	122.2	121.5	Not Found	Not Found	High	High	High	High
FALSE	High	Master Protein	Q60598	Src substrate cortactin OS=Mus musculus OX=10090 GN=Cttn PE=1 SV=2	0	FALSE	111.229	35	20	43	20	546	61.2	5.4	146.8	20				Pf00018, Pf02218, Pf07653, Pf14604	13043	ENSMUSG00000031078.15	Cttn	7	Proteoglycans in cancer; Tight junction; Bacterial invasion of epithelial cells		Clathrin-mediated endocytosis	6	0.871	0.876	0.837	0.887	0.893			145.1	53.9	130.1	130.8	124.9	132.5	133.3	149.3	Not Found	Not Found	High	High	High	High
FALSE	High	Master Protein	Q8CGF7	Transcription elongation regulator 1 OS=Mus musculus OX=10090 GN=Tcerg1 PE=1 SV=2	0	FALSE	111.055	27	29	34	29	1100	123.7	8.65	104.9	29				Pf00397, Pf01846, Pf13949	56070	ENSMUSG00000024498.15	Tcerg1	18	Spliceosome			1	1.016	1.018	1.024	0.983	1.015			165	63.3	129.5	129.7	130.5	125.3	129.3	127.4	Not Found	Not Found	High	High	High	High
FALSE	High	Master Protein	Q922K7	Probable 28S rRNA (cytosine-C(5))-methyltransferase OS=Mus musculus OX=10090 GN=Nop2 PE=1 SV=1	0	FALSE	110.929	34	22	29	22	793	86.7	9.22	99.66	22				Pf01189, Pf08062, Pf12847	110109		Nop2	6				0	0.777	0.773	0.796	0.817	0.96			141	73	119.2	118.5	122.2	125.4	147.4	153.4	High	Not Found	High	High	High	High
FALSE	High	Master Protein	P63037	DnaJ homolog subfamily A member 1 OS=Mus musculus OX=10090 GN=Dnaja1 PE=1 SV=1	0	FALSE	110.928	59	17	29	17	397	44.8	7.08	96.48	17				Pf00226, Pf00684, Pf01556	15502	ENSMUSG00000028410.13	Dnaja1	4	Protein processing in endoplasmic reticulum	Exercise-induced Circadian Regulation; Exercise-induced Circadian Regulation	HSP90 chaperone cycle for steroid hormone receptors (SHR)	6	1.073	1.061	1.019	1.016	0.967			164.8	101.3	128.3	126.9	121.8	121.5	115.7	119.6	Not Found	Not Found	High	High	High	High
FALSE	High	Master Protein	Q9D0F3	Protein ERGIC-53 OS=Mus musculus OX=10090 GN=Lman1 PE=1 SV=1	0	FALSE	110.855	47	20	32	19	517	57.8	6.34	115.7	20				Pf03388	70361	ENSMUSG00000041891.15	Lman1	18	Protein processing in endoplasmic reticulum		COPII (Coat Protein 2) Mediated Vesicle Transport; Cargo concentration in the ER	10	0.832	0.882	0.937	0.98	1.038			122	77.8	117.5	124.5	132.3	138.3	146.6	141.1	High	Not Found	High	High	High	High
FALSE	High	Master Protein	P12382	ATP-dependent 6-phosphofructokinase, liver type OS=Mus musculus OX=10090 GN=Pfkl PE=1 SV=4	0	FALSE	110.85	33	22	31	17	780	85.3	7.17	109.43	22				Pf00365	18641	ENSMUSG00000020277.10	Pfkl	10	RNA degradation; Metabolic pathways; Biosynthesis of amino acids; Glycolysis / Gluconeogenesis; Pentose phosphate pathway; HIF-1 signaling pathway; AMPK signaling pathway; Carbon metabolism; Fructose and mannose metabolism; Galactose metabolism; Central carbon metabolism in cancer; Glucagon signaling pathway	Glycolysis and Gluconeogenesis; Insulin Signaling	Neutrophil degranulation; Glycolysis	21	1.123	1.125	1.15	1.09	0.933			137.8	111.5	131.3	131.5	134.4	127.4	109.1	116.9	Not Found	Not Found	High	High	High	High
FALSE	High	Master Protein	Q922V4	Pleiotropic regulator 1 OS=Mus musculus OX=10090 GN=Plrg1 PE=1 SV=1	0	FALSE	110.837	51	19	22	19	513	56.9	9.17	81.28	19				Pf00400	53317	ENSMUSG00000027998.11	Plrg1	3	Spliceosome		mRNA Splicing - Major Pathway	5	0.976	1.009	0.953	0.975	1.047			89.4	70.6	137.5	142.2	134.3	137.4	147.6	141	Not Found	Not Found	High	High	High	High
FALSE	High	Master Protein	Q921H8	3-ketoacyl-CoA thiolase A, peroxisomal OS=Mus musculus OX=10090 GN=Acaa1a PE=1 SV=1	0	FALSE	110.685	60	17	29	17	424	43.9	8.44	88.68	17				Pf00108, Pf02803, Pf08541	113868	ENSMUSG00000036138.16	Acaa1a	9	PPAR signaling pathway; Fatty acid metabolism; Valine, leucine and isoleucine degradation; Metabolic pathways; Fatty acid degradation; alpha-Linolenic acid metabolism; Biosynthesis of unsaturated fatty acids; Peroxisome	PPAR signaling pathway	Beta-oxidation of very long chain fatty acids; Neutrophil degranulation; alpha-linolenic acid (ALA) metabolism	19	0.878	0.876	0.923	0.93	1.027			108.5	73.1	127.5	127.2	134	135.1	149.3	145.3	Not Found	Not Found	High	High	High	High
FALSE	High	Master Protein	Q9WUA2	Phenylalanine--tRNA ligase beta subunit OS=Mus musculus OX=10090 GN=Farsb PE=1 SV=2	0	FALSE	110.634	49	25	39	25	589	65.7	7.12	137.32	25				Pf03483, Pf03484	23874	ENSMUSG00000026245.16	Farsb	1	Aminoacyl-tRNA biosynthesis			1	1.107	1.019	1.055	0.982	0.977			168.3	88.4	134	123.4	127.7	118.9	118.2	121.1	Not Found	Not Found	High	High	High	High
FALSE	High	Master Protein	P35235	Tyrosine-protein phosphatase non-receptor type 11 OS=Mus musculus OX=10090 GN=Ptpn11 PE=1 SV=2	0	FALSE	110.506	49	26	34	26	597	68.4	7.3	109.54	26				Pf00017, Pf00102, Pf00782	19247	ENSMUSG00000043733.14	Ptpn11	5	Leukocyte transendothelial migration; Herpes simplex infection; Phospholipase D signaling pathway; Ras signaling pathway; Jak-STAT signaling pathway; Insulin resistance; Axon guidance; Proteoglycans in cancer; Neurotrophin signaling pathway; Adipocytokine signaling pathway; Renal cell carcinoma; Natural killer cell mediated cytotoxicity; Chronic myeloid leukemia	IL-9 Signaling Pathway; Type II interferon signaling (IFNG); IL-5 Signaling Pathway; PluriNetWork; Signaling of Hepatocyte Growth Factor Receptor; Heart Development; TNF-alpha NF-kB Signaling Pathway; ESC Pluripotency Pathways; IL-1 Signaling Pathway; IL-3 Signaling Pathway; IL-6 signaling Pathway; Kit Receptor Signaling Pathway; IL-2 Signaling Pathway; EGFR1 Signaling Pathway; Insulin Signaling	FRS-mediated FGFR3 signaling; MET activates PTPN11; Downstream signal transduction; Regulation of IFNA signaling; Interleukin-20 family signaling; FRS-mediated FGFR2 signaling; Regulation of RUNX1 Expression and Activity; PD-1 signaling; Spry regulation of FGF signaling; MAPK3 (ERK1) activation; Signaling by SCF-KIT; GPVI-mediated activation cascade; Interleukin-3, 5 and GM-CSF signaling; FRS-med…	110	1.13	1.148	1.053	1.089	0.965			108.4	161.9	129.2	131.2	120.3	124.4	110.3	114.3	Not Found	Not Found	High	High	High	High
FALSE	High	Master Protein	P35486	Pyruvate dehydrogenase E1 component subunit alpha, somatic form, mitochondrial OS=Mus musculus OX=10090 GN=Pdha1 PE=1 SV=1	0	FALSE	110.404	54	20	33	20	390	43.2	8.19	107.74	20				Pf00676	18597	ENSMUSG00000031299.10	Pdha1	X	Pyruvate metabolism; Citrate cycle (TCA cycle); Metabolic pathways; Glycolysis / Gluconeogenesis; HIF-1 signaling pathway; Carbon metabolism; Central carbon metabolism in cancer; Glucagon signaling pathway	Glycolysis and Gluconeogenesis; Acetylcholine Synthesis; TCA Cycle	Regulation of pyruvate dehydrogenase (PDH) complex; Signaling by Retinoic Acid; Glyoxylate metabolism and glycine degradation	21	0.939	0.975	1.027	1.003	1.08			120.9	89.9	123.1	127.7	134.6	131.4	141.5	131	Not Found	Not Found	High	High	High	High
FALSE	High	Master Protein	Q05BC3	Echinoderm microtubule-associated protein-like 1 OS=Mus musculus OX=10090 GN=Eml1 PE=1 SV=1	0	FALSE	110.308	34	25	29	24	814	89.6	7.02	96.27	25				Pf00400, Pf03451	68519	ENSMUSG00000058070.14	Eml1	12				0	1.012	1.014	0.951	0.996	0.966			167.2	47.3	133.8	134.2	125.9	131.7	127.7	132.3	Not Found	Not Found	High	High	High	High
FALSE	High	Master Protein	Q68FL6	Methionine--tRNA ligase, cytoplasmic OS=Mus musculus OX=10090 GN=Mars PE=1 SV=1	0	FALSE	110.208	36	28	32	28	902	101.4	7.14	100.65	28				Pf00043, Pf00133, Pf00458, Pf09334, Pf13410, Pf14497	216443	ENSMUSG00000040354.14	Mars	10	Selenocompound metabolism; Aminoacyl-tRNA biosynthesis			2	1.17	1.094	1.085	1.043	0.947			141.8	28.5	153.1	143.2	142	136.5	124	130.9	Not Found	Not Found	High	High	High	High
FALSE	High	Master Protein	Q8BRF7	Sec1 family domain-containing protein 1 OS=Mus musculus OX=10090 GN=Scfd1 PE=1 SV=1	0	FALSE	110.107	45	22	29	22	639	72.3	6.38	78.83	22				Pf00995	76983	ENSMUSG00000020952.10	Scfd1	12			COPII (Coat Protein 2) Mediated Vesicle Transport	8	0.953	0.903	0.959	0.937	1.015			120.8	190.4	113.8	107.9	114.5	112	121.2	119.4	Not Found	Not Found	High	High	High	High
FALSE	High	Master Protein	P51432	1-phosphatidylinositol 4,5-bisphosphate phosphodiesterase beta-3 OS=Mus musculus OX=10090 GN=Plcb3 PE=1 SV=2	0	FALSE	110.041	24	25	30	25	1234	139.4	5.94	92.07	25				Pf00168, Pf00387, Pf00388, Pf08703, Pf09279	18797	ENSMUSG00000024960.8	Plcb3	19	Oxytocin signaling pathway; AGE-RAGE signaling pathway in diabetic complications; Wnt signaling pathway; Cholinergic synapse; Chagas disease (American trypanosomiasis); Phospholipase D signaling pathway; Retrograde endocannabinoid signaling; Pancreatic secretion; Dopaminergic synapse; African trypanosomiasis; NOD-like receptor signaling pathway; Long-term potentiation; Chemokine signaling pathway…	Alzheimers Disease; Chemokine signaling pathway; G Protein Signaling Pathways; MAPK Cascade; Myometrial Relaxation and Contraction Pathways; Calcium Regulation in the Cardiac Cell; Signal Transduction of S1P Receptor	G beta:gamma signalling through PLC beta; PLC beta mediated events; Fatty Acids bound to GPR40 (FFAR1) regulate insulin secretion; Ca2+ pathway; Presynaptic function of Kainate receptors; Acetylcholine regulates insulin secretion; Gastrin-CREB signalling pathway via PKC and MAPK; Synthesis of IP3 and IP4 in the cytosol	78	1.066	1.079	1.039	1.036	0.981			80.7	274.7	110.8	112.2	108	107.7	102	104	Not Found	Not Found	High	High	High	High
FALSE	High	Master Protein	Q8BUK6	Protein Hook homolog 3 OS=Mus musculus OX=10090 GN=Hook3 PE=1 SV=2	0	FALSE	109.982	40	28	39	28	718	83.2	5.19	111.75	28				Pf01496, Pf01576, Pf02463, Pf05622, Pf05667, Pf09787, Pf12128, Pf13166	320191	ENSMUSG00000037234.17	Hook3	8				0	0.97	0.936	0.936	0.965	0.923		484.6	88.1	35.9	66.3	63.9	64	65.9	63	68.3	Not Found	High	High	High	High	High
FALSE	High	Master Protein	Q9EQ20	Methylmalonate-semialdehyde dehydrogenase [acylating], mitochondrial OS=Mus musculus OX=10090 GN=Aldh6a1 PE=1 SV=1	0	FALSE	109.937	54	21	25	21	535	57.9	8.07	91.06	21				Pf00171	104776	ENSMUSG00000021238.10	Aldh6a1	12	Valine, leucine and isoleucine degradation; Metabolic pathways; beta-Alanine metabolism; Propanoate metabolism; Inositol phosphate metabolism; Carbon metabolism		Branched-chain amino acid catabolism	9	0.924	0.927	1.02	0.989	1.076			113.6	123.5	118.7	119.1	131.1	127.1	138.3	128.5	Not Found	Not Found	High	High	High	High
FALSE	High	Master Protein	Q91WK2	Eukaryotic translation initiation factor 3 subunit H OS=Mus musculus OX=10090 GN=Eif3h PE=1 SV=1	0	FALSE	109.646	66	19	36	19	352	39.8	6.67	120.64	19				Pf01398	68135	ENSMUSG00000022312.10	Eif3h	15	RNA transport; Measles	Translation Factors	Formation of a pool of free 40S subunits; L13a-mediated translational silencing of Ceruloplasmin expression; Ribosomal scanning and start codon recognition; Formation of the ternary complex, and subsequently, the 43S complex; Translation initiation complex formation; GTP hydrolysis and joining of the 60S ribosomal subunit	14	0.953	0.923	0.925	0.99	0.921			116.6	135.5	124.8	120.8	121.1	129.6	120.6	131	Not Found	Not Found	High	High	High	High
FALSE	High	Master Protein	Q9WTX8	Mitotic spindle assembly checkpoint protein MAD1 OS=Mus musculus OX=10090 GN=Mad1l1 PE=1 SV=1	0	FALSE	109.603	41	28	30	28	717	83.5	5.66	88.14	28				Pf05557, Pf12128	17120	ENSMUSG00000029554.15	Mad1l1	5	Progesterone-mediated oocyte maturation; Cell cycle; Viral carcinogenesis		Resolution of Sister Chromatid Cohesion; Amplification of signal from unattached kinetochores via a MAD2 inhibitory signal; Separation of Sister Chromatids; RHO GTPases Activate Formins	19	0.99	0.988	1.008	0.935	0.996			76.6	168.1	126.4	126.1	128.7	119.4	127.1	127.7	Not Found	Not Found	High	High	High	High
FALSE	High	Master Protein	Q8K0D5	Elongation factor G, mitochondrial OS=Mus musculus OX=10090 GN=Gfm1 PE=1 SV=1	0	FALSE	109.215	38	26	35	26	751	83.5	6.92	117.04	26				Pf00009, Pf00679, Pf03144, Pf03764, Pf14492	28030	ENSMUSG00000027774.16	Gfm1	3			Mitochondrial translation elongation	4	1.038	1.042	1.097	1.044	1.082			112.4	54.7	137.2	137.7	145	137.9	143	132.1	Not Found	Not Found	High	High	High	High
FALSE	High	Master Protein	Q9Z0N1	Eukaryotic translation initiation factor 2 subunit 3, X-linked OS=Mus musculus OX=10090 GN=Eif2s3x PE=1 SV=2	0	FALSE	109.205	46	19	34	4	472	51	8.4	112.77	19				Pf00009, Pf03144, Pf09173	26905	ENSMUSG00000035150.15	Eif2s3x	X	RNA transport	Translation Factors	L13a-mediated translational silencing of Ceruloplasmin expression; Recycling of eIF2:GDP; Ribosomal scanning and start codon recognition; GTP hydrolysis and joining of the 60S ribosomal subunit; ABC-family proteins mediated transport; Formation of the ternary complex, and subsequently, the 43S complex; Translation initiation complex formation	15	1.136	1.068	1.069	1.023	0.987			153.8	82.9	138	129.7	129.9	124.3	119.9	121.5	Not Found	Not Found	High	High	High	High
FALSE	High	Master Protein	Q61074	Protein phosphatase 1G OS=Mus musculus OX=10090 GN=Ppm1g PE=1 SV=3	0	FALSE	109.125	51	21	32	21	542	58.7	4.39	103.86	21				Pf00481	14208	ENSMUSG00000029147.10	Ppm1g	5		mRNA processing		1	1.213	1.209	1.172	1.132	1.018			167.8	103.4	131.1	130.7	126.6	122.4	110	108.1	Not Found	Not Found	High	High	High	High
FALSE	High	Master Protein	Q99KJ8	Dynactin subunit 2 OS=Mus musculus OX=10090 GN=Dctn2 PE=1 SV=3	0	FALSE	109.065	54	17	35	17	402	44.1	5.26	132.1	17				Pf04912	69654	ENSMUSG00000025410.10	Dctn2	10	Huntington's disease; Vasopressin-regulated water reabsorption		Anchoring of the basal body to the plasma membrane; AURKA Activation by TPX2; Loss of Nlp from mitotic centrosomes; Recruitment of mitotic centrosome proteins and complexes; COPI-mediated anterograde transport; Regulation of PLK1 Activity at G2/M Transition; Recruitment of NuMA to mitotic centrosomes; HSP90 chaperone cycle for steroid hormone receptors (SHR); COPI-independent Golgi-to-ER retrogra…	35	0.983	0.964	0.964	0.99	0.926			123.5	210	112.4	110.2	110.3	113.3	105.9	114.4	Not Found	Not Found	High	High	High	High
FALSE	High	Master Protein	P18242	Cathepsin D OS=Mus musculus OX=10090 GN=Ctsd PE=1 SV=1	0	FALSE	108.984	42	14	40	14	410	44.9	7.15	129.12	14				Pf00026, Pf07966, Pf14541, Pf14543	13033	ENSMUSG00000007891.16	Ctsd	7	Tuberculosis; Lysosome; Sphingolipid signaling pathway; Apoptosis		MHC class II antigen presentation; Neutrophil degranulation; Collagen degradation	12	0.863	0.809	0.869	0.875	1.051			133.2	87.5	123.1	115.4	123.8	124.8	149.7	142.5	Not Found	Not Found	High	High	High	High
FALSE	High	Master Protein	Q3B7Z2	Oxysterol-binding protein 1 OS=Mus musculus OX=10090 GN=Osbp PE=1 SV=3	0	FALSE	108.855	29	21	25	21	805	88.7	7.2	88.16	21				Pf00169, Pf01237, Pf15406, Pf15409, Pf15413	76303	ENSMUSG00000024687.10	Osbp	19			Synthesis of bile acids and bile salts; Sphingolipid de novo biosynthesis	7	1.131	1.092	1.02	1.059	0.947			147.6	92.2	137.6	132.8	124.1	128.8	115.2	121.7	Not Found	Not Found	High	High	High	High
FALSE	High	Master Protein	Q9R190	Metastasis-associated protein MTA2 OS=Mus musculus OX=10090 GN=Mta2 PE=1 SV=1	0	FALSE	108.827	45	29	36	24	668	75	9.67	116.03	29				Pf00249, Pf00320, Pf01426, Pf01448	23942	ENSMUSG00000071646.9	Mta2	19		PluriNetWork; EGFR1 Signaling Pathway	Regulation of PTEN gene transcription; Regulation of TP53 Activity through Acetylation; RNA Polymerase I Transcription Initiation	16	1.014	1.094	1.053	1.067	1.068			138.9	54.3	129.9	140.3	134.9	136.8	136.8	128.1	Not Found	Not Found	High	High	High	High
FALSE	High	Master Protein	P24270	Catalase OS=Mus musculus OX=10090 GN=Cat PE=1 SV=4	0	FALSE	108.719	52	24	37	24	527	59.8	7.88	113.77	24				Pf00199, Pf06628	12359	ENSMUSG00000027187.10	Cat	2	FoxO signaling pathway; Tryptophan metabolism; Amyotrophic lateral sclerosis (ALS); Longevity regulating pathway; Carbon metabolism; Glyoxylate and dicarboxylate metabolism; Longevity regulating pathway - multiple species; Peroxisome	Selenium Micronutrient Network; Folic Acid Network; Oxidative Stress; Tryptophan metabolism	Neutrophil degranulation; Detoxification of Reactive Oxygen Species	18	1.057	1.073	1.032	1.042	1.058			152.9	95.4	126.9	128.8	123.9	125	127	120	Not Found	Not Found	High	High	High	High
FALSE	High	Master Protein	Q8C9B9	Death-inducer obliterator 1 OS=Mus musculus OX=10090 GN=Dido1 PE=1 SV=4	0	FALSE	108.704	14	26	27	26	2256	247	7.91	78.65	26				Pf00628, Pf07500, Pf07744, Pf09770	23856	ENSMUSG00000038914.15	Dido1	2			Mus musculus biological processes; Meiotic Synapsis	2	1.044	1.098	1.108	1.038	1.094	942.9		3.4	12.1	6.8	7.2	7.2	6.8	7.1	6.5	High	Not Found	High	High	High	High
FALSE	High	Master Protein	P17742	Peptidyl-prolyl cis-trans isomerase A OS=Mus musculus OX=10090 GN=Ppia PE=1 SV=2	0	FALSE	108.624	84	14	107	13	164	18	7.9	301.54	14				Pf00160	268373	ENSMUSG00000071866.12	Ppia	11			Neutrophil degranulation; Basigin interactions	6	1.464	1.376	1.391	1.232	1.16			153.4	98.7	143.7	135	136.4	120.9	113.8	98.1	Not Found	Not Found	High	High	High	High
FALSE	High	Master Protein	P63158	High mobility group protein B1 OS=Mus musculus OX=10090 GN=Hmgb1 PE=1 SV=2	0	FALSE	108.561	55	17	51	14	215	24.9	5.74	169.71	17				Pf00505, Pf09011	15289; 100862258	ENSMUSG00000066551.12	Hmgb1; Gm21596; LOC100862258	5; 2	Base excision repair		DEx/H-box helicases activate type I IFN and inflammatory cytokines production ; Activation of DNA fragmentation factor; Activated TLR4 signalling; TAK1 activates NFkB by phosphorylation and activation of IKKs complex; RIP-mediated NFkB activation via ZBP1; Neutrophil degranulation; TRAF6 mediated NF-kB activation; Advanced glycosylation endproduct receptor signaling; Interleukin-1 family signalin…	38	1.217	1.222	1.172	1.102	1.077		594.6	68.8	9.6	58.6	58.8	56.4	53.1	51.9	48.2	Not Found	High	High	High	High	High
FALSE	High	Master Protein	Q9DB77	Cytochrome b-c1 complex subunit 2, mitochondrial OS=Mus musculus OX=10090 GN=Uqcrc2 PE=1 SV=1	0	FALSE	108.299	49	20	39	20	453	48.2	9.25	142.68	20				Pf00675, Pf05193	67003	ENSMUSG00000030884.12	Uqcrc2	7	Metabolic pathways; Huntington's disease; Non-alcoholic fatty liver disease (NAFLD); Oxidative phosphorylation; Parkinson's disease; Alzheimer's disease; Cardiac muscle contraction	Electron Transport Chain	Respiratory electron transport	12	0.985	1.002	1.056	1.045	1.079			133.3	71	127.1	129.3	136.2	134.8	139.2	129	Not Found	Not Found	High	High	High	High
FALSE	High	Master Protein	Q3U7R1	Extended synaptotagmin-1 OS=Mus musculus OX=10090 GN=Esyt1 PE=1 SV=2	0	FALSE	108.115	28	26	31	26	1092	121.5	5.95	85.98	26				Pf00168	23943	ENSMUSG00000025366.8	Esyt1	10			Glycosphingolipid metabolism	4	1.018	1.114	1.095	1.145	1.076			52.5	219.4	115	125.7	123.6	129.3	121.5	112.9	Not Found	Not Found	High	High	High	High
FALSE	High	Master Protein	P16332	Methylmalonyl-CoA mutase, mitochondrial OS=Mus musculus OX=10090 GN=Mut PE=1 SV=2	0	FALSE	108.098	34	21	26	21	748	82.8	6.89	88.76	21				Pf01642, Pf02310	17850	ENSMUSG00000023921.8	Mut	17	Valine, leucine and isoleucine degradation; Metabolic pathways; Propanoate metabolism; Carbon metabolism; Glyoxylate and dicarboxylate metabolism		Propionyl-CoA catabolism; Cobalamin (Cbl, vitamin B12) transport and metabolism	13	1.023	1.081	1.102	1.059	1.093			121.6	63	131.1	138.7	141.3	135.8	140.2	128.2	Not Found	Not Found	High	High	High	High
FALSE	High	Master Protein	P14148	60S ribosomal protein L7 OS=Mus musculus OX=10090 GN=Rpl7 PE=1 SV=2	0	FALSE	108.034	61	23	61	23	270	31.4	10.89	193.71	23				Pf00327, Pf08079	19989	ENSMUSG00000043716.13	Rpl7	1	Ribosome	Cytoplasmic Ribosomal Proteins; mRNA processing		3	0.837	0.786	0.826	0.831	0.885			121.3	96	126.8	119.1	125.2	126	134.1	151.5	Not Found	Not Found	High	High	High	High
FALSE	High	Master Protein	Q9Z1Z2	Serine-threonine kinase receptor-associated protein OS=Mus musculus OX=10090 GN=Strap PE=1 SV=2	0	FALSE	108.024	54	15	28	15	350	38.4	5.12	110.74	15				Pf00400	20901	ENSMUSG00000030224.10	Strap	6	RNA transport		Downregulation of TGF-beta receptor signaling	6	1.078	1.032	0.999	0.991	0.993			156.1	72.4	136.5	130.7	126.5	125.4	125.7	126.6	Not Found	Not Found	High	High	High	High
FALSE	High	Master Protein	Q9Z1R2	Large proline-rich protein BAG6 OS=Mus musculus OX=10090 GN=Bag6 PE=1 SV=1	0	FALSE	107.855	24	20	27	20	1154	121	5.71	97.03	20				Pf00240, Pf11976, Pf12057	224727	ENSMUSG00000024392.17	Bag6	17				0	1.017	1.006	1.015	0.998	0.992			129	240.1	106.5	105.3	106.2	104.5	103.8	104.7	Not Found	Not Found	High	High	High	High
FALSE	High	Master Protein	Q3UZ39	Leucine-rich repeat flightless-interacting protein 1 OS=Mus musculus OX=10090 GN=Lrrfip1 PE=1 SV=2	0	FALSE	107.813	40	23	24	22	729	79.2	4.82	75.73	23				Pf09738	16978	ENSMUSG00000026305.15	Lrrfip1	1				0	0.844	0.807	0.835	0.941	0.983			149	86.3	119.3	114.1	118	133	139	141.4	Not Found	Not Found	High	High	High	High
FALSE	High	Master Protein	P0DOV2	Interferon-activable protein 204 OS=Mus musculus OX=10090 GN=Ifi204 PE=1 SV=1	0	FALSE	107.778	42	22	25	12	619	69.4	8.69	86.36	22				Pf02758, Pf02760	15951	ENSMUSG00000073489.5	Ifi204	1	NOD-like receptor signaling pathway			1	1.054	1.047	0.996	1.018	0.911			173.2		144.7	143.7	136.7	139.6	124.9	137.2	Not Found	Not Found	High	Not Found	High	High
FALSE	High	Master Protein	P27641	X-ray repair cross-complementing protein 5 OS=Mus musculus OX=10090 GN=Xrcc5 PE=1 SV=4	0	FALSE	107.69	33	24	30	24	732	83	5.16	91.42	24				Pf02735, Pf03730, Pf03731, Pf08785	22596	ENSMUSG00000026187.8	Xrcc5	1	Non-homologous end-joining	Non-homologous end joining	Neutrophil degranulation; Nonhomologous End-Joining (NHEJ)	8	1.075	1.059	1.032	1.025	0.942			79.9	177.4	130.2	128.2	125	124.1	114.1	121.1	Not Found	Not Found	High	High	High	High
FALSE	High	Master Protein	Q6NZC7	SEC23-interacting protein OS=Mus musculus OX=10090 GN=Sec23ip PE=1 SV=2	0	FALSE	107.638	28	26	36	25	998	110.7	5.94	113.83	26				Pf00536, Pf02862, Pf07647, Pf09770, Pf15279	207352		Sec23ip	7				0	1.101	1.057	1.043	1.028	0.961			117.1	124.9	134.8	129.4	127.7	125.9	117.7	122.4	Not Found	Not Found	High	High	High	High
FALSE	High	Master Protein	Q9CR16	Peptidyl-prolyl cis-trans isomerase D OS=Mus musculus OX=10090 GN=Ppid PE=1 SV=3	0	FALSE	107.57	69	22	33	21	370	40.7	7.43	106.34	22				Pf00160, Pf00515, Pf07719, Pf13414, Pf13424, Pf13432, Pf14559	67738	ENSMUSG00000027804.13	Ppid	3				0	1.303	1.319	1.244	1.156	1.077	377		100	38	89	90.1	85	79	73.6	68.3	High	Not Found	High	High	High	High
FALSE	High	Master Protein	Q9R112	Sulfide:quinone oxidoreductase, mitochondrial OS=Mus musculus OX=10090 GN=Sqor PE=1 SV=3	0	FALSE	107.46	61	21	26	21	450	50.3	9.09	85.04	21				Pf07992, Pf13738	59010	ENSMUSG00000005803.14	Sqrdl; Sqor	2	Sulfur metabolism		Sulfide oxidation to sulfate	6	1.038	1.073	1.126	1.077	1.076			108.5	160	118.8	122.8	128.9	123.3	123.2	114.5	Not Found	Not Found	High	High	High	High
FALSE	High	Master Protein	Q99JX7	Nuclear RNA export factor 1 OS=Mus musculus OX=10090 GN=Nxf1 PE=1 SV=3	0	FALSE	107.275	47	23	29	23	618	70.3	8.73	90.35	23				Pf02136, Pf03943, Pf09162, Pf12799	53319	ENSMUSG00000010097.13	Nxf1	19		mRNA processing	Transport of Mature mRNA derived from an Intron-Containing Transcript	5	1.041	1.091	1.063	1.054	1.039			94.4	205.7	115.9	121.4	118.3	117.3	115.6	111.3	Not Found	Not Found	High	High	High	High
FALSE	High	Master Protein	Q91ZA3	Propionyl-CoA carboxylase alpha chain, mitochondrial OS=Mus musculus OX=10090 GN=Pcca PE=1 SV=2	0	FALSE	107.159	39	24	27	24	724	79.9	7.25	90.71	24				Pf00289, Pf00364, Pf01071, Pf02222, Pf02258, Pf02785, Pf02786, Pf07478, Pf08442, Pf13533, Pf13535, Pf13549, Pf15632	110821	ENSMUSG00000041650.15	Pcca	14	Valine, leucine and isoleucine degradation; Metabolic pathways; Propanoate metabolism; Carbon metabolism; Glyoxylate and dicarboxylate metabolism		Propionyl-CoA catabolism; Biotin transport and metabolism	13	0.9	0.977	0.993	0.996	1.129			99.6	238.2	99.4	107.9	109.7	110	124.7	110.5	Not Found	Not Found	High	High	High	High
FALSE	High	Master Protein	P97855	Ras GTPase-activating protein-binding protein 1 OS=Mus musculus OX=10090 GN=G3bp1 PE=1 SV=1	0	FALSE	107.085	45	15	48	14	465	51.8	5.59	177.64	15				Pf00076, Pf02136, Pf13893, Pf14259	27041	ENSMUSG00000018583.5	G3bp1	11		mRNA processing		1	0.921	0.954	0.974	0.963	0.99			85	165	119	123.4	125.9	124.5	128	129.3	Not Found	Not Found	High	High	High	High
FALSE	High	Master Protein	P54822	Adenylosuccinate lyase OS=Mus musculus OX=10090 GN=Adsl PE=1 SV=2	0	FALSE	107.031	44	17	25	17	484	54.8	7.27	94.96	17				Pf00206, Pf10397	11564	ENSMUSG00000022407.9	Adsl	15	Metabolic pathways; Purine metabolism; Alanine, aspartate and glutamate metabolism	Purine metabolism; Nucleotide Metabolism	Purine ribonucleoside monophosphate biosynthesis	9	1.203	1.142	1.168	1.076	1.033			116	169.4	129.8	123.2	126.1	116.1	111.4	107.9	Not Found	Not Found	High	High	High	High
FALSE	High	Master Protein	Q9WTP6	Adenylate kinase 2, mitochondrial OS=Mus musculus OX=10090 GN=Ak2 PE=1 SV=5	0	FALSE	107.011	77	16	49	16	239	26.5	7.39	148.45	16				Pf00406, Pf05191	11637	ENSMUSG00000028792.14	Ak2	4	Thiamine metabolism; Metabolic pathways; Purine metabolism	Purine metabolism	Interconversion of nucleotide di- and triphosphates	7	0.935	0.944	0.976	0.953	1.081			96.5	177.9	115.2	116.3	120.3	117.5	133.2	123.2	Not Found	Not Found	High	High	High	High
FALSE	High	Master Protein	P54823	Probable ATP-dependent RNA helicase DDX6 OS=Mus musculus OX=10090 GN=Ddx6 PE=1 SV=1	0	FALSE	106.744	45	17	31	17	483	54.2	8.66	111.38	17				Pf00270, Pf00271, Pf14617	13209	ENSMUSG00000032097.10	Ddx6	9	RNA degradation	mRNA processing	mRNA decay by 5' to 3' exoribonuclease	5	1.014	1.002	1.003	1.005	0.945			100.6	172	123.5	122.1	122.2	122.4	115.2	121.9	Not Found	Not Found	High	High	High	High
FALSE	High	Master Protein	P18654	Ribosomal protein S6 kinase alpha-3 OS=Mus musculus OX=10090 GN=Rps6ka3 PE=1 SV=2	0	FALSE	106.632	39	23	28	22	740	83.6	6.89	96.47	23				Pf00069, Pf00433, Pf07714, Pf14531	110651	ENSMUSG00000031309.15	Rps6ka3	X	mTOR signaling pathway; MAPK signaling pathway; Progesterone-mediated oocyte maturation; Long-term potentiation; Insulin resistance; Oocyte meiosis; Neurotrophin signaling pathway	Cytoplasmic Ribosomal Proteins; MAPK signaling pathway; EGFR1 Signaling Pathway; Insulin Signaling	Activated TLR4 signalling; CREB phosphorylation; Signaling by GPCR; Senescence-Associated Secretory Phenotype (SASP); Gastrin-CREB signalling pathway via PKC and MAPK; RSK activation; ERK/MAPK targets	55	1.235	1.165	1.159	1.133	1.068			115.8	205.7	123.9	116.9	116.4	113.7	107.2	100.4	Not Found	Not Found	High	High	High	High
FALSE	High	Master Protein	Q6R891	Neurabin-2 OS=Mus musculus OX=10090 GN=Ppp1r9b PE=1 SV=1	0	FALSE	106.612	35	21	23	21	817	89.5	4.92	73.66	21				Pf00595, Pf01496, Pf04111, Pf04156, Pf05557, Pf07106, Pf07888	217124	ENSMUSG00000038976.12	Ppp1r9b	11				0	0.898	0.859	0.908	0.905	0.998			93.5	258.6	104.5	100	105.7	105.3	116.1	116.3	Not Found	Not Found	High	High	High	High
FALSE	High	Master Protein	Q8BMG7	Rab3 GTPase-activating protein non-catalytic subunit OS=Mus musculus OX=10090 GN=Rab3gap2 PE=1 SV=2	0	FALSE	106.423	27	33	37	33	1366	152.4	6.23	105.59	33				Pf14655, Pf14656	98732		Rab3gap2	1				0	1.01	0.982	0.985	1.002	0.921			114.2	173.8	121.9	118.5	118.9	120.9	111.1	120.7	Not Found	Not Found	High	High	High	High
FALSE	High	Master Protein	Q9Z1T1	AP-3 complex subunit beta-1 OS=Mus musculus OX=10090 GN=Ap3b1 PE=1 SV=2	0	FALSE	106.409	30	32	38	27	1105	122.7	5.66	119.82	32				Pf01602, Pf13646, Pf14796	11774	ENSMUSG00000021686.4	Ap3b1	13	Lysosome		Golgi Associated Vesicle Biogenesis	6	1.054	1.012	0.986	0.974	0.955			147.8	98.4	132.9	127.6	124.3	122.7	120.4	126	Not Found	Not Found	High	High	High	High
FALSE	High	Master Protein	P14576	Signal recognition particle 54 kDa protein OS=Mus musculus OX=10090 GN=Srp54 PE=1 SV=2	0	FALSE	106.355	50	23	27	23	504	55.7	8.75	87.92	23				Pf00448, Pf01656, Pf02881, Pf02978, Pf03205, Pf09974, Pf13207, Pf13671	24067; 665155	ENSMUSG00000073079.5; ENSMUSG00000112449.1	Srp54a; Srp54b	12	Protein export	mRNA processing	Translation; SRP-dependent cotranslational protein targeting to membrane	5	0.97	0.989	0.985	1.005	0.957	903.2		12.2	14	11.6	11.8	11.8	12	11.4	11.9	High	Not Found	High	High	High	High
FALSE	High	Master Protein	E9Q5C9	Nucleolar and coiled-body phosphoprotein 1 OS=Mus musculus OX=10090 GN=Nolc1 PE=1 SV=1	0	FALSE	106.352	36	26	49	26	702	73.7	9.36	134.36	26				Pf05022	70769	ENSMUSG00000015176.9	Nolc1	19				0	0.9	0.911	0.914	0.879	1.031		596	59.8	42.2	48.2	48.8	49	47.1	55.3	53.6	Not Found	High	High	High	High	High
FALSE	High	Master Protein	Q91YM2	Rho GTPase-activating protein 35 OS=Mus musculus OX=10090 GN=Arhgap35 PE=1 SV=3	0	FALSE	106.287	23	26	28	26	1499	170.3	6.61	83.07	26				Pf00071, Pf00620, Pf02421	232906	ENSMUSG00000058230.12	Grlf1; Arhgap35	7	Leukocyte transendothelial migration; Regulation of actin cytoskeleton; Focal adhesion; Platelet activation	Regulation of Actin Cytoskeleton	PTK6 Regulates RHO GTPases, RAS GTPase and MAP kinases; Rho GTPase cycle; Sema4D mediated inhibition of cell attachment and migration	16	1.091	1.105	1.071	1.08	1.004			69.6	213	123.2	124.8	121	122	113.4	113	Not Found	Not Found	High	High	High	High
FALSE	High	Master Protein	P39054	Dynamin-2 OS=Mus musculus OX=10090 GN=Dnm2 PE=1 SV=2	0	FALSE	106.279	37	28	38	14	870	98.1	7.43	108.81	28				Pf00169, Pf00350, Pf01031, Pf02212	13430	ENSMUSG00000033335.17	Dnm2	9	Endocytosis; Phospholipase D signaling pathway; Endocrine and other factor-regulated calcium reabsorption; Fc gamma R-mediated phagocytosis; Synaptic vesicle cycle; Bacterial invasion of epithelial cells	IL-5 Signaling Pathway	NOSTRIN mediated eNOS trafficking; Lysosome Vesicle Biogenesis; Toll Like Receptor 4 (TLR4) Cascade; Golgi Associated Vesicle Biogenesis; Formation of annular gap junctions; Recycling pathway of L1; MHC class II antigen presentation; Clathrin-mediated endocytosis	32	1.005	1.026	0.97	1.013	0.918			148.4	144.4	119.9	122.3	115.6	120.8	109.4	119.2	Not Found	Not Found	High	High	High	High
FALSE	High	Master Protein	Q8JZQ2	AFG3-like protein 2 OS=Mus musculus OX=10090 GN=Afg3l2 PE=1 SV=1	0	FALSE	106.217	39	29	35	24	802	89.5	8.6	105.02	29				Pf00004, Pf01434, Pf05496, Pf06068, Pf06480, Pf07724, Pf07728, Pf13191, Pf13401	69597	ENSMUSG00000024527.9	Afg3l2	18		mRNA processing	Processing of SMDT1	4	0.957	1.063	1.104	1.11	1.187			100.2	106.3	118.2	131.4	136.4	137.2	146.7	123.6	Not Found	Not Found	High	High	High	High
FALSE	High	Master Protein	Q9Z2I9	Succinate--CoA ligase [ADP-forming] subunit beta, mitochondrial OS=Mus musculus OX=10090 GN=Sucla2 PE=1 SV=2	0	FALSE	105.858	47	22	31	22	463	50.1	7.01	111.82	22				Pf00549, Pf02222, Pf02786, Pf08442, Pf13535, Pf13549	20916	ENSMUSG00000022110.13	Sucla2	14	Citrate cycle (TCA cycle); Metabolic pathways; Propanoate metabolism; Carbon metabolism	TCA Cycle	Citric acid cycle (TCA cycle)	9	0.982	0.989	1.031	1.006	1.072		383.8	96.3	50.7	75.8	76.3	79.6	77.7	82.7	77.2	Not Found	High	High	High	High	High
FALSE	High	Master Protein	Q9Z204	Heterogeneous nuclear ribonucleoproteins C1/C2 OS=Mus musculus OX=10090 GN=Hnrnpc PE=1 SV=1	0	FALSE	105.839	58	20	61	20	313	34.4	5.05	183.45	20				Pf00076, Pf13893, Pf14259	15381	ENSMUSG00000060373.14	Hnrnpc	14	Spliceosome	mRNA processing	mRNA Splicing - Major Pathway; SUMOylation of RNA binding proteins	11	0.989	1.028	1.063	1.025	1.164			126	77.8	125.6	130.6	135	130.2	147.8	127	Not Found	Not Found	High	High	High	High
FALSE	High	Master Protein	Q9D4H8	Cullin-2 OS=Mus musculus OX=10090 GN=Cul2 PE=1 SV=2	0	FALSE	105.833	39	26	28	26	745	86.8	7.01	91.75	26				Pf00888, Pf10557	71745	ENSMUSG00000024231.14	Cul2	18	Ubiquitin mediated proteolysis; HIF-1 signaling pathway; Pathways in cancer; Renal cell carcinoma		Neddylation; Oxygen-dependent proline hydroxylation of Hypoxia-inducible Factor Alpha	12	1.089	1.075	1.032	1.017	0.946			96	111	140.2	138.4	132.9	130.9	121.8	128.7	Not Found	Not Found	High	High	High	High
FALSE	High	Master Protein	Q4FZC9	Nesprin-3 OS=Mus musculus OX=10090 GN=Syne3 PE=1 SV=1	0	FALSE	105.832	31	26	28	26	975	112	6.33	75.7	26				Pf10541	212073	ENSMUSG00000054150.11	4831426I19Rik; Syne3	12				0	0.981	1.067	1.108	1.197	1.142			16.9	394.2	89	96.8	100.5	108.5	103.5	90.7	Not Found	Not Found	High	High	High	High
FALSE	High	Master Protein	Q9D5V5	Cullin-5 OS=Mus musculus OX=10090 GN=Cul5 PE=1 SV=3	0	FALSE	105.691	41	28	31	28	780	90.9	7.81	97.4	28				Pf00888, Pf10557	75717		Cul5	9	Ubiquitin mediated proteolysis			1	1.087	1.091	1.061	1.048	0.983			106.1	155.5	128	128.4	125	123.4	115.8	117.7	Not Found	Not Found	High	High	High	High
FALSE	High	Master Protein	Q80UM7	Mannosyl-oligosaccharide glucosidase OS=Mus musculus OX=10090 GN=Mogs PE=1 SV=1	0	FALSE	105.656	33	20	32	20	834	91.8	9	102.64	20				Pf03200	57377	ENSMUSG00000030036.8	Mogs	6	Metabolic pathways; N-Glycan biosynthesis; Protein processing in endoplasmic reticulum		N-glycan trimming in the ER and Calnexin/Calreticulin cycle	7	0.94	0.989	0.993	1.024	1.08			50.6	228.8	112.4	118.3	118.7	122.5	129.2	119.6	Not Found	Not Found	High	High	High	High
FALSE	High	Master Protein	P61161	Actin-related protein 2 OS=Mus musculus OX=10090 GN=Actr2 PE=1 SV=1	0	FALSE	105.651	48	17	34	17	394	44.7	6.74	126.42	17				Pf00022	66713	ENSMUSG00000020152.7	Actr2	11		ESC Pluripotency Pathways	RHO GTPases Activate WASPs and WAVEs; Neutrophil degranulation; Clathrin-mediated endocytosis; EPHB-mediated forward signaling; Regulation of actin dynamics for phagocytic cup formation	17	0.963	0.931	0.909	0.916	0.946			162	70.9	130.3	126.1	123.1	124	128.1	135.4	Not Found	Not Found	High	High	High	High
FALSE	High	Master Protein	O35691	Pinin OS=Mus musculus OX=10090 GN=Pnn PE=1 SV=4	0	FALSE	105.584	34	29	35	29	725	82.4	7.01	112.37	29				Pf04696, Pf04697	18949		Pnn	12	mRNA surveillance pathway; RNA transport			2	0.966	0.924	0.969	0.936	1.027		480.6	82.1	24.9	68.4	65.4	68.6	66.3	72.7	70.8	Not Found	High	High	High	High	High
[truncated: 6,477 more rows]
[truncated: 6 more columns]

## Sheet: S2 NanoLC_TMTQuanOutput
Checked	Protein FDR Confidence: Combined	Master	Accession	Description	Exp. q-value: Combined	Contaminant	Sum PEP Score	Coverage [%]	# Peptides	# PSMs	# Unique Peptides	# AAs	MW [kDa]	calc. pI	Score Sequest HT: Sequest HT	# Peptides (by Search Engine): Sequest HT	Biological Process	Cellular Component	Molecular Function	Pfam IDs	Entrez Gene ID	Ensembl Gene ID	Gene Symbol	Chromosome	KEGG Pathways	WikiPathways	Reactome Pathways	# Protein Pathway Groups	Abundance Ratio: (F1, 128C) / (F1, 131)	Abundance Ratio: (F1, 129N) / (F1, 131)	Abundance Ratio: (F1, 129C) / (F1, 131)	Abundance Ratio: (F1, 130N) / (F1, 131)	Abundance Ratio: (F1, 130C) / (F1, 131)	Abundances (Grouped): F1, 126	Abundances (Grouped): F1, 127N	Abundances (Grouped): F1, 127C	Abundances (Grouped): F1, 128N	Abundances (Grouped): F1, 128C	Abundances (Grouped): F1, 129N	Abundances (Grouped): F1, 129C	Abundances (Grouped): F1, 130N	Abundances (Grouped): F1, 130C	Abundances (Grouped): F1, 131	Found in Sample: [S1] F1: 126, Sample	Found in Sample: [S2] F1: 127N, Sample	Found in Sample: [S3] F1: 127C, Sample	Found in Sample: [S4] F1: 128N, Sample	Found in Sample: [S5] F1: 128C, Sample	Found in Sample: [S6] F1: 129N, Sample
[truncated: 6,754 more rows]
[truncated: 6 more columns]

[truncated: 2 more sheets: S3 SFloMPro_MS1Features, S4 NanoLC_MS1_Features]
